# Supplementary material for: BCG vaccine protection from severe coronavirus disease 2019 (COVID-19)
Source: Proc Natl Acad Sci U S A. 2020 Jul 9;117(30):17720–6. doi: 10.1073/pnas.2008410117 (PMC7395502; doi:10.1073/pnas.2008410117)
Supplement: Supplementary File [file pnas.2008410117.sd01.xlsx]

## Sheet: Coarse
ISO3	country	region	population_2018	population_million	HDI_2018	population_density_2018	ages_65_up	BCG_policy	BCG_vaccine_start	BCG_vaccine_end	lower_bound_age_BCG	upper_bound_age_BCG	range_age_BCG	BCG_mean_coverage	BCG_median_coverage	BCG_index (simplified to range of years with vaccination*mean percentage of vaccination coverage)	Date_first_covid19_death	covid19_cumulative_deaths	deaths_in_day_14	total_deaths_per_million	days_to_reached_0.1_deaths_per_million	days_to_reached_1_deaths_per_million	mean_daily_deaths_per_million	median_daily_deaths_per_million	max_daily_deaths_per_million	deaths_week_3	total_deaths_week_3_per_million	median_daily_deaths_per_million_week_3	mean_daily_deaths_per_million_week_3	max_daily_deaths_per_million_week_3	deaths_month_1	total_deaths_month_1_per_million	median_daily_deaths_per_million_month_1	mean_daily_deaths_per_million_month_1	max_daily_deaths_per_million_month_1	log_total_deaths_per_million	log_mean_daily_deaths_per_million	log_median_daily_deaths_per_million	log_max_daily_deaths_per_million	log_total_deaths_week_3_per_million	log_median_daily_deaths_per_million_week_3	log_mean_daily_deaths_per_million_week_3	log_max_daily_deaths_per_million_week_3	log_total_deaths_month_1_per_million	log_median_daily_deaths_per_million_month_1	log_mean_daily_deaths_per_million_month_1	log_max_daily_deaths_per_million_month_1	urban_percentage_2018
AFG	Afghanistan	South Asia	37172386	37.1724	0.496	57	3	current		current	0			49.9167	44		2020-03-22	36	7	0.96846	5		0.0312407	0	0.134508	11	0.295918	0.0269017	0.0422741	0.107607	36	0.96846	0.0134508	0.032282	0.134508	-0.0320476	-3.46603		-2.00613	-1.21767	-3.61557	-3.16358	-2.22927	-0.0320476	-4.30871	-3.43324	-2.00613	25.495
ALA	Åland Islands
ALB	Albania	Europe & Central Asia	2866376	2.8664	0.791	105	14	current		current	0			93.8108	94		2020-03-11	26	5	9.07061	1	13	0.215967	0	1.39548	10	3.4887	0.34887	0.498385	1.39548	23	8.024	0.174435	0.267467	1.39548	2.20504	-1.53263		0.333237	1.24953	-1.05306	-0.696382	0.333237	2.08244	-1.7462	-1.31876	0.333237	60.319
DZA	Algeria	Middle East & North Africa	42228429	42.2284	0.759	18	6	current		current	0			94.3548	98		2020-03-12	392	21	9.28285	7	20	0.226411	0.189446	0.710422	37	0.876188	0.094723	0.12517	0.33153	256	6.06227	0.0710422	0.202076	0.710422	2.22817	-1.4854	-1.66365	-0.341896	-0.132175	-2.3568	-2.07809	-1.10404	1.80208	-2.64448	-1.59911	-0.341896	72.629
ASM	American Samoa	East Asia & Pacific	55465	0.0555		277																																										87.153
AND	Andorra	Europe & Central Asia	77006	0.077	0.857	164		interrupted									2020-03-22	37	17	480.519	1	1	15.5006	12.987	51.9481	9	116.883	12.987	16.6976	38.961	37	480.519	12.987	16.0173	51.9481	6.17487	2.74088	2.56395	3.95024	4.76117	2.56395	2.81526	3.66256	6.17487	2.56395	2.77367	3.95024	88.062
AGO	Angola	Sub-Saharan Africa	30809762	30.8098	0.574	25	2	current	1979	current	0	41	41	64.6	65	2648.6	2020-03-29	2	2	0.0649144			0.00270477	0	0.0649144	0	0	0	0	0						-2.73469	-5.91274		-2.73469									65.514
AIA	Anguilla							interrupted	1953	2005	15	67	52
ATA	Antarctica
ATG	Antigua and Barbuda	Latin America & Caribbean	96286	0.0963	0.776	219	9	current						99	99		2020-04-07	3	3	31.1526	1	1	2.07684	0	10.3842											3.4389	0.730849		2.34029									24.599
ARG	Argentina	Latin America & Caribbean	44494502	44.4945	0.83	16	11	current		current	0			92.8462	99		2020-03-08	147	4	3.30378	17	30	0.0734173	0.0449494	0.247222	14	0.314646	0.0449494	0.0449494	0.112373	48	1.07879	0.0224747	0.0359595	0.179798	1.19507	-2.6116	-3.10222	-1.39747	-1.15631	-3.10222	-3.10222	-2.18593	0.0758354	-3.79537	-3.32536	-1.71592	91.87
ARM	Armenia	Europe & Central Asia	2951776	2.9518	0.76	104	11	current	1998	current	0	22	22	92.5517	95	2036.14	2020-03-26	24	9	8.13063	1	4	0.301135	0.338776	1.01633	8	2.71021	0.338776	0.387173	0.677553						2.09564	-1.2002	-1.08242	0.0161971	0.997026	-1.08242	-0.948884	-0.389268					63.149
ABW	Aruba	Latin America & Caribbean	105845	0.1058		588	14	never																																								43.411
AUS	Australia	East Asia & Pacific	24982688	24.9827	0.938	3	16	interrupted	1950	1985	35	70	35				2020-03-01	67	3	2.68186	8	34	0.0515742	0.0400277	0.200138	4	0.160111	0	0.022873	0.0800554	17	0.680471	0	0.0226824	0.200138	0.986509	-2.96473	-3.21818	-1.60875	-1.83189		-3.7778	-2.52504	-0.38497		-3.78617	-1.60875	86.012
AUT	Austria	Europe & Central Asia	8840521	8.8405	0.914	107	19	interrupted	1952	1990	30	68	38	90	90	3420	2020-03-12	491	30	55.5398	1	11	1.35463	1.35739	3.39347	116	13.1214	2.03608	1.87449	2.48855	319	36.0839	1.0746	1.2028	3.39347	4.0171	0.303529	0.305563	1.22185	2.57425	0.711028	0.628337	0.911699	3.58585	0.0719484	0.18465	1.22185	58.297
AZE	Azerbaijan	Europe & Central Asia	9939800	9.9398	0.754	120	6	current	1945	current	0	75	75	96.3448	98	7225.86	2020-03-13	20	3	2.01211	1	29	0.0503028	0	0.301817	2	0.201211	0	0.0287445	0.100606	11	1.10666	0	0.0368887	0.201211	0.699185	-2.98969		-1.19793	-1.6034		-3.54931	-2.29655	0.101348		-3.29985	-1.6034	55.68
BHS	Bahamas	Latin America & Caribbean	385640	0.3856	0.805	39	7										2020-04-01	9	8	23.3402	1	1	1.11144	0	7.78008	1	2.59336	0	0.37048	2.59336						3.15018	0.105657		2.05157	0.952955		-0.992955	0.952955					83.025
BHR	Bahrain	Middle East & North Africa	1569439	1.5694	0.838	2017	2	current						82.55	85		2020-03-16	7	4	4.4603	1	7	0.120549	0	0.637186	0	0	0	0	0	7	4.4603	0	0.148677	0.637186	1.49522	-2.1157		-0.450693					1.49522		-1.90598	-0.450693	89.287
BGD	Bangladesh	South Asia	161356039	161.356	0.614	1240	5	current	1979	current	0	41	41	77.3158	95	3169.95	2020-03-18	110	5	0.681722	21		0.0194778	0.00619748	0.0929621	12	0.0743697	0.00619748	0.0106242	0.0309874	60	0.371849	0.00619748	0.012395	0.0619748	-0.383133	-3.93848	-5.08361	-2.37556	-2.59871	-5.08361	-4.54462	-3.47418	-0.989269	-5.08361	-4.39047	-2.78103	36.632
BRB	Barbados	Latin America & Caribbean	286641	0.2866	0.813	667	16	current		current	0			71.6667	75		2020-04-05	5	5	17.4459	1	1	1.02623	0	3.48918											2.85911	0.0258923		1.24967									31.147
BLR	Belarus	Europe & Central Asia	9483499	9.4835	0.817	47	15	current	1950	current	0	70	70	96.6286	98	6764	2020-03-31	55	29	5.79955	1	7	0.263616	0.316339	0.527232	22	2.31982	0.316339	0.331403	0.421785						1.75778	-1.33326	-1.15094	-0.640116	0.841489	-1.15094	-1.10442	-0.863259					78.595
BEL	Belgium	Europe & Central Asia	11433256	11.4333	0.919	377	19	never									2020-03-11	5998	122	524.608	1	8	12.4907	11.1516	43.3821	583	50.9914	6.035	7.28449	16.7931	2523	220.671	4.28573	7.35571	35.2479	6.26265	2.52498	2.41159	3.77005	3.93166	1.79758	1.98575	2.82097	5.39667	1.45529	1.99548	3.56241	98.001
BLZ	Belize	Latin America & Caribbean	383071	0.3831	0.72	17	5	current		current	0			91.8718	94		2020-04-06	2	2	5.22057	1	1	0.326286	0	2.61028											1.65261	-1.11998		0.959459									45.724
BEN	Benin	Sub-Saharan Africa	11485048	11.485	0.52	102	3	current		current	0			88.4412	96.5		2020-04-06	1	1	0.0870701			0.00544188	0	0.0870701											-2.44104	-5.21363		-2.44104									47.312
BMU	Bermuda	North America	63973	0.064		1185		interrupted	1953	2005	15	67	52																																			100
BTN	Bhutan	South Asia	754394	0.7544	0.617	20	6	current	1979	current	0	41	41	83.15	93	3409.15		0		0																												40.895
BOL	Bolivia	Latin America & Caribbean	11353142	11.3531		10	7	current		current	0			72.4615	87		2020-03-29	34	20	2.99478	2	10	0.124782	0.0880817	0.352327	11	0.968898	0.0880817	0.138414	0.352327						1.09687	-2.08118	-2.42949	-1.0432	-0.0315956	-2.42949	-1.97751	-1.0432					69.425
BIH	Bosnia and Herzegovina	Europe & Central Asia	3323929	3.3239	0.769	65	16	current	1950	current	0	70	70	86.0769	95	6025.38	2020-03-21	51	17	15.3434	1	7	0.479482	0.300851	1.80511	19	5.71618	0.601703	0.816597	1.80511	48	14.4409	0.300851	0.481362	1.80511	2.73069	-0.735049	-1.20114	0.590621	1.7433	-0.507992	-0.20261	0.590621	2.67006	-1.20114	-0.731135	0.590621	48.245
BWA	Botswana	Sub-Saharan Africa	2254126	2.2541	0.728	4	4	current		current	0			76.359	73		2020-03-31	1	1	0.443636	1		0.0201653	0	0.443636	0	0	0	0	0						-0.812751	-3.90379		-0.812751									69.446
BVT	Bouvet Island
BRA	Brazil	Latin America & Caribbean	209469333	209.469	0.761	25	9	current	1967	current	0	53	53	89.3077	99	4733.31	2020-03-17	2741	159	13.0854	6	16	0.363485	0.260181	1.03595	405	1.93346	0.200507	0.276208	0.410561	1736	8.28761	0.176637	0.276254	0.97389	2.5715	-1.01202	-1.34638	0.0353202	0.65931	-1.60691	-1.2866	-0.89023	2.11476	-1.73366	-1.28644	-0.0264572	86.569
IOT	British Indian Ocean Territory
VGB	British Virgin Islands	Latin America & Caribbean	29802	0.0298																																												47.723
BRN	Brunei Darussalam	East Asia & Pacific	428962	0.429	0.845	81	5	current						96.303	99		2020-03-28	1	1	2.331	1	1	0.0932401	0	2.331	0	0	0	0	0						0.846298	-2.37258		0.846298									77.629
BGR	Bulgaria	Europe & Central Asia	7025037	7.025	0.816	65	21	current	1951	current	0	69	69	98	98	6762	2020-03-11	45	3	6.40569	1	19	0.152517	0.142349	0.569395	5	0.711744	0	0.101678	0.569395	24	3.41637	0	0.113879	0.569395	1.85719	-1.88048	-1.94948	-0.563181	-0.340037		-2.28595	-0.563181	1.22858		-2.17262	-0.563181	75.008
BFA	Burkina Faso	Sub-Saharan Africa	19751535	19.7515	0.434	72	2	current		current	0			80.7188	86.5		2020-03-18	38	14	1.9239	4	22	0.0549687	0.0506291	0.202516	5	0.253145	0.0506291	0.0361636	0.101258	32	1.62013	0.0506291	0.0540043	0.202516	0.654357	-2.90099	-2.98323	-1.59694	-1.37379	-2.98323	-3.3197	-2.29008	0.482506	-2.98323	-2.91869	-1.59694	29.358
MMR	Burma	East Asia & Pacific	53708395	53.7084		82	6	current		current	0			69.6341	83		2020-03-31	5	4	0.0930953			0.0042316	0	0.0372381	1	0.0186191	0	0.00265987	0.0186191						-2.37413	-5.46517		-3.29042	-3.98357		-5.92948	-3.98357					30.579
BDI	Burundi	Sub-Saharan Africa	11175378	11.1754	0.423	435	2							80.3684	89.5		2020-04-13	1		0.0894823			0.00994247	0	0.0894823											-2.41371	-4.61094		-2.41371									13.032
KHM	Cambodia	East Asia & Pacific	16249798	16.2498	0.581	92	5	current		current	0			81.8438	87			0		0																												23.388
CMR	Cameroon	Sub-Saharan Africa	25216237	25.2162	0.563	53	3	current		current	0			65.0294	69.5		2020-03-25	43	9	1.70525	5	26	0.0609019	0	0.793141	5	0.198285	0	0.0283265	0.0793141						0.533713	-2.79849		-0.231754	-1.61805		-3.56396	-2.53434					56.374
CAN	Canada	North America	37057765	37.0578	0.922	4	17	interrupted									2020-03-09	1908	21	51.4871	8	18	1.17016	0.431758	6.7732	43	1.16035	0.107939	0.165764	0.431758	375	10.1193	0.0944471	0.337311	2.15879	3.94133	0.157142	-0.83989	1.91297	0.148721	-2.22618	-1.79719	-0.83989	2.31445	-2.35972	-1.08675	0.769548	81.411
CPV	Cape Verde	Sub-Saharan Africa	543767	0.5438	0.651	135	5	current		current	0			89.5455	94		2020-03-24	1	1	1.83891	1	1	0.0634107	0	1.83891	0	0	0	0	0						0.609174	-2.75812		0.609174									65.732
CYM	Cayman Islands	Latin America & Caribbean	64174	0.0642		267		interrupted	1953	2005	15	67	52																																			100
CAF	Central African Republic	Sub-Saharan Africa	4666377	4.6664	0.381	7	3	current		current	0			58.1316	57			0		0																												41.364
TCD	Chad	Sub-Saharan Africa	15477751	15.4778	0.401	12	2	current		current	0			58.4516	57			0		0																												23.059
CHL	Chile	Latin America & Caribbean	18729160	18.7292	0.847	25	12	current	1949	current	0	71	71	95.8718	96	6806.9	2020-03-22	147	27	7.84871	2	13	0.253184	0.21357	0.587318	46	2.45606	0.373748	0.350865	0.480533	139	7.42157	0.21357	0.247386	0.587318	2.06035	-1.37364	-1.54379	-0.532189	0.898558	-0.984174	-1.04735	-0.732859	2.00439	-1.54379	-1.39681	-0.532189	87.564
CHN	China	East Asia & Pacific	1392730000	1392.73	0.758	148	11	current	1949	current	0	71	71	89.9167	96.5	6384.08	2020-01-22	4636	491	3.32871	9	24	0.0365793	0.0100522	0.926238	621	0.445887	0.0624672	0.0636981	0.0768275	2238	1.60692	0.050979	0.0535639	0.18094	1.20259	-3.30827	-4.59996	-0.0766236	-0.80769	-2.77311	-2.7536	-2.56619	0.474317	-2.97634	-2.92688	-1.70959	59.152
CXR	Christmas Island
CCK	Cocos (Keeling) Islands
COL	Colombia	Latin America & Caribbean	49648685	49.6487	0.761	45	8	current	1960	current	0	60	60	86.4615	89	5187.69	2020-03-22	196	32	3.94774	5	17	0.127346	0.0805661	0.523679	68	1.36962	0.221557	0.19566	0.40283	189	3.80675	0.0805661	0.126892	0.523679	1.37314	-2.06084	-2.51868	-0.646876	0.314535	-1.50708	-1.63137	-0.90924	1.33677	-2.51868	-2.06442	-0.646876	80.778
COM	Comoros	Sub-Saharan Africa	832322	0.8323	0.538	447	3	current		current	0			81.7273	81																																	28.965
COG	Congo	Sub-Saharan Africa	5244363	5.2444	0.609	15	3	current		current	0			76.6857	84		2020-04-02	6	5	1.14408	1	16	0.0572039	0	0.572039											0.134599	-2.86113		-0.558549									66.916
COK	Cook Islands													93.1351	98
CRI	Costa Rica	Latin America & Caribbean	4999441	4.9994	0.794	98	10	current		current	0			86.3077	87		2020-03-19	6	2	1.20014	1	32	0.0352984	0	0.200024	1	0.200024	0	0.0285749	0.200024	4	0.800096	0	0.0266699	0.200024	0.182442	-3.34392		-1.60932	-1.60932		-3.55523	-1.60932	-0.223024		-3.62422	-1.60932	79.34
CIV	Cote d'Ivoire	Sub-Saharan Africa	25069229	25.0692	0.516	79	3	current		current	0			74.6897	74		2020-03-29	13	4	0.518565	8		0.0216069	0	0.159558	4	0.159558	0	0.022794	0.0797792						-0.656691	-3.83474		-1.83535	-1.83535		-3.78126	-2.52849					50.779
HRV	Croatia	Europe & Central Asia	4087843	4.0878	0.837	73	20	current	1948	current	0	72	72	98.0323	98	7058.32	2020-03-19	48	6	11.7423	1	10	0.345361	0.24463	1.95704	13	3.18019	0.24463	0.454314	0.978521	36	8.80669	0.24463	0.293556	1.46778	2.46319	-1.06317	-1.40801	0.671435	1.15694	-1.40801	-0.788968	-0.0217126	2.17551	-1.40801	-1.22569	0.383753	56.947
CUB	Cuba	Latin America & Caribbean	11338138	11.3381	0.778	109	15	current		current	0			98.4872	99		2020-03-18	38	6	3.35153	9	22	0.095758	0.0881982	0.352793	5	0.440991	0	0.0629987	0.176396	27	2.38135	0.0440991	0.0793784	0.264595	1.20942	-2.34593	-2.42817	-1.04187	-0.818731		-2.76464	-1.73502	0.867668	-3.12132	-2.53353	-1.32956	77.037
CYP	Cyprus	Europe & Central Asia	1189265	1.1893	0.873	129	14										2020-03-22	12	11	10.09	1	3	0.433977	0	1.68166	3	2.52249	0	0.360356	1.68166	16	13.4533	0	0.448443	1.68166	2.31154	-0.834763		0.519782	0.925247		-1.02066	0.519782	2.59922		-0.801974	0.519782	66.81
CZE	Czech Republic	Europe & Central Asia	10629928	10.6299		138	19	interrupted	1953	2010	10	67	57	97.8333	98	5576.5	2020-03-22	201	59	18.9089	3	7	0.609965	0.65852	1.69334	70	6.5852	0.940743	0.940743	1.22297	194	18.2504	0.611483	0.608347	1.69334	2.93963	-0.494353	-0.417761	0.526701	1.88482	-0.0610857	-0.0610857	0.201279	2.90419	-0.491869	-0.49701	0.526701	73.792
COD	Democratic Republic of the Congo	Sub-Saharan Africa	84068091	84.0681		37	3	current		current	0			64.1951	62		2020-03-21	25	13	0.297378	12		0.00929306	0	0.0594756	7	0.0832658	0	0.0118951	0.0594756	25	0.297378	0	0.0099126	0.0594756	-1.21275	-4.67849		-2.82219	-2.48572		-4.43163	-2.82219	-1.21275		-4.61395	-2.82219	44.46
DNK	Denmark	Europe & Central Asia	5793636	5.7936	0.93	138	20	interrupted	1946	1986	34	74	40	90	90	3600	2020-03-14	370	52	63.8636	1	6	1.63753	1.72604	3.79729	87	15.0166	2.24386	2.14522	3.27948	273	47.121	1.55344	1.5707	3.79729	4.15675	0.493187	0.545831	1.33429	2.70915	0.808195	0.763244	1.18769	3.85272	0.440471	0.451521	1.33429	87.874
DJI	Djibouti	Middle East & North Africa	958920	0.9589	0.495	41	5	current		current	0			69.4444	79		2020-04-10	2		2.08572	1	1	0.17381	0	1.04286											0.735116	-1.74979		0.0419685									77.777
DMA	Dominica	Latin America & Caribbean	71625	0.0716	0.724	96		current		current	0			95.1842	99			0		0																												70.483
DOM	Dominican Republic	Latin America & Caribbean	10627165	10.6272	0.745	220	7	current		current	0			79.8205	92		2020-03-17	245	42	23.054	3	11	0.64039	0.564589	3.57573	44	4.14032	0.564589	0.591474	1.31737	189	17.7846	0.470491	0.592818	3.57573	3.13784	-0.445677	-0.571657	1.27417	1.42077	-0.571657	-0.525137	0.275641	2.87833	-0.753979	-0.522867	1.27417	81.074
ECU	Ecuador	Latin America & Caribbean	17084357	17.0844	0.758	69	7	current	1978	current	0	42	42	94.6923	99	3977.08	2020-03-14	520	36	30.4371	1	10	0.780439	0.702395	2.98518	109	6.38009	0.877994	0.911441	1.58039	333	19.4915	0.438997	0.649716	2.98518	3.41566	-0.247899	-0.353259	1.09366	1.85318	-0.130116	-0.092728	0.457671	2.96998	-0.823263	-0.431221	1.09366	63.821
EGY	Egypt	Middle East & North Africa	98423595	98.4236	0.7	99	5	current	1974	current	0	46	46	90.9487	95	4183.64	2020-03-08	264	10	2.68228	14	32	0.0596063	0.0508008	0.193043	26	0.264164	0.0406407	0.0377378	0.060961	85	0.863614	0.0203203	0.0287871	0.0812813	0.986668	-2.81999	-2.97984	-1.64484	-1.33118	-3.20299	-3.27709	-2.79752	-0.146629	-3.89613	-3.54783	-2.50984	42.704
SLV	El Salvador	Latin America & Caribbean	6420744	6.4207	0.667	310	8	current	1970	current	0	50	50	78.1282	85	3906.41	2020-03-31	7	6	1.09022	1	18	0.0495556	0	0.155746	1	0.155746	0	0.0222495	0.155746						0.086383	-3.00466		-1.85953	-1.85953		-3.80544	-1.85953					72.023
GNQ	Equatorial Guinea	Sub-Saharan Africa	1308974	1.309	0.588	47	2	current		current	0			59.7241	56			0		0																												72.143
ERI	Eritrea	Sub-Saharan Africa			0.434			current		current	0			79.3462	87.5			0
EST	Estonia	Europe & Central Asia	1321977	1.322	0.882	30	20	current	1945	current	0	75	75	97.5116	98	7313.37	2020-03-25	43	21	32.5265	1	5	1.16166	0.75643	4.53858	10	7.5643	0.75643	1.08061	2.26929						3.48205	0.14985	-0.279146	1.51261	2.02344	-0.279146	0.0775292	0.819467					68.88
ETH	Ethiopia	Sub-Saharan Africa	109224559	109.225	0.47	109	4	current	1980	current	0	40	40	51.9189	54	2076.76	2020-04-05	3	3	0.0274663			0.00161567	0	0.0183109											-3.59479	-6.42801		-4.00026									20.763
FLK	Falkland Islands (Malvinas)
FRO	Faroe Islands	Europe & Central Asia	48497	0.0485		35																																										42.064
FJI	Fiji	East Asia & Pacific	883483	0.8835	0.724	48	5	current		current	0			95.725	99			0		0																												56.248
FIN	Finland	Europe & Central Asia	5515525	5.5155	0.925	18	22	interrupted	1941	2006	14	79	65	96.3077	99	6260	2020-03-21	141	20	25.5643	1	7	0.810217	0.453268	7.79621	30	5.43922	0.906536	0.777031	1.26915	96	17.4055	0.362614	0.580183	1.45046	3.2412	-0.210454	-0.791272	2.05364	1.69364	-0.0981244	-0.252275	0.238348	2.85679	-1.01442	-0.544412	0.371879	85.382
FRA	France	Europe & Central Asia	66977107	66.9771	0.891	122	20	interrupted	1950	2007	13	70	57	80.0741	81	4564.22	2020-02-15	20829	2	310.987	21	28	4.6416	1.4184	21.4999	7	0.104513	0.0149305	0.0149305	0.0447914	91	1.35867	0	0.0452891	0.462845	5.73975	1.53506	0.349526	3.06805	-2.25844	-4.20435	-4.20435	-3.10574	0.306509		-3.09469	-0.770364	80.444
GUF	French Guiana	Latin America & Caribbean	298682	0.2987
PYF	French Polynesia	East Asia & Pacific	277679	0.2777		76	8																																									61.834
ATF	French Southern and Antarctic Lands
GAB	Gabon	Sub-Saharan Africa	2119275	2.1193	0.702	8	4	current		current	0			71.8235	73.5		2020-03-20	1	1	0.471854	1		0.0142986	0	0.471854	0	0	0	0	0	1	0.471854	0	0.0157285	0.471854	-0.751086	-4.24759		-0.751086					-0.751086		-4.15228	-0.751086	89.37
GMB	Gambia	Sub-Saharan Africa	2280102	2.2801	0.466	225	3	current	1979	current	0	41	41	95.5128	97	3916.03	2020-03-23	1	1	0.438577	1		0.0146192	0	0.438577	0	0	0	0	0	1	0.438577	0	0.0146192	0.438577	-0.824219	-4.22542		-0.824219					-0.824219		-4.22542	-0.824219	61.27
GEO	Georgia	Europe & Central Asia	3726549	3.7265	0.786	65	15	current	1945	current	0	75	75	87.027	95	6527.03	2020-03-12	798	3	214.142	1	22	3.64772	1.34174	26.8348	2	0.536697	0	0.0766709	0.268348	29	7.7821	0	0.259403	1.87844	5.36664	1.2941	0.293968	3.2897	-0.622322		-2.56823	-1.31547	2.05183		-1.34937	0.630441	58.632
DEU	Germany	Europe & Central Asia	82905782	82.9058	0.939	237	21	interrupted	1961	1998	22	59	37				2020-03-09	5033	94	60.7075	6	13	1.39671	1.20619	6.15156	439	5.29517	0.735775	0.756452	1.20619	2016	24.3168	0.379949	0.810558	2.72599	4.10607	0.33412	0.187465	1.81671	1.66679	-0.306831	-0.279116	0.187465	3.19117	-0.967717	-0.210032	1.00283	77.312
GHA	Ghana	Sub-Saharan Africa	29767108	29.7671	0.596	131	3	current		current	0			77.4324	91		2020-03-21	9	5	0.302347	5		0.00944835	0	0.0671883	1	0.0335941	0	0.00479916	0.0335941	9	0.302347	0	0.0100782	0.0671883	-1.19618	-4.66192		-2.70026	-3.3934		-5.33931	-3.3934	-1.19618		-4.59738	-2.70026	56.06
GIB	Gibraltar	Europe & Central Asia	33718	0.0337				interrupted	1953	2005	15	67	52																																			100
GRC	Greece	Europe & Central Asia	10731726	10.7317	0.872	83	22	current		current	0			72.4706	76		2020-03-11	121	20	11.275	4	11	0.268453	0.186364	0.931819	29	2.70227	0.372728	0.386039	0.559091	87	8.10682	0.186364	0.270227	0.931819	2.42259	-1.31508	-1.68005	-0.0706169	0.994094	-0.986908	-0.951816	-0.581443	2.09271	-1.68005	-1.30849	-0.0706169	79.058
GRL	Greenland	Europe & Central Asia	56025	0.056		0		current	1955	current	0	65	65																																			86.816
GRD	Grenada	Latin America & Caribbean	111454	0.1115	0.763	328	10											0		0																												36.272
GLP	Guadeloupe
GUM	Guam	East Asia & Pacific	165768	0.1658		307	10																																									94.78
GTM	Guatemala	Latin America & Caribbean	17247807	17.2478	0.651	161	5	current		current	0			71.5128	88		2020-03-16	7	1	0.405849	20		0.0109689	0	0.115957	1	0.0579784	0	0.00828263	0.0579784	5	0.289892	0	0.00966307	0.115957	-0.901774	-4.51269		-2.15454	-2.84768		-4.79359	-2.84768	-1.23825		-4.63944	-2.15454	51.054
GGY	Guernsey
GIN	Guinea	Sub-Saharan Africa	12414318	12.4143	0.466	51	3							74.5667	78		2020-04-15	6		0.483314	3		0.0690448	0.0805523	0.161105											-0.72709	-2.673	-2.51885	-1.8257									36.14
GNB	Guinea-Bissau	Sub-Saharan Africa	1874309	1.8743	0.461	67	3	current		current	0			83.5152	89			0		0																												43.36
GUY	Guyana	Latin America & Caribbean	779004	0.779	0.67	4	6	current		current	0			90.2368	94		2020-03-12	7	1	8.98588	1	1	0.219168	0	2.56739	1	1.2837	0	0.183385	1.2837	6	7.70218	0	0.256739	2.56739	2.19565	-1.51792		0.942891	0.249744		-1.69617	0.249744	2.0415		-1.35969	0.942891	26.606
HTI	Haiti	Latin America & Caribbean	11123176	11.1232	0.503	404	5	current		current	0			57.8649	59		2020-04-05	3	3	0.269707	5		0.0158651	0	0.0899022											-1.31042	-4.14363		-2.40903									55.278
HMD	Heard Island and McDonald Islands
VAT	Holy See (Vatican City)	Europe & Central Asia	801	0.0008														0		0
HND	Honduras	Latin America & Caribbean	9587522	9.5875	0.623	86	5	current	1970	current	0	50	50	84.9744	94	4248.72	2020-03-26	46	22	4.79791	1	7	0.177701	0.104302	0.730117	9	0.938722	0.104302	0.134103	0.521512						1.56818	-1.72766	-2.26046	-0.31455	-0.0632356	-2.26046	-2.00915	-0.651022					57.096
HKG	Hong Kong	East Asia & Pacific	7451000	7.451	0.939	7096	17	current	1960	current	0	60	60																																			100
HUN	Hungary	Europe & Central Asia	9775564	9.7756	0.845	108	19	current	1953	current	0	67	67	99	99	6633	2020-03-15	213	11	21.7889	1	11	0.573393	0.306887	1.73902	21	2.14821	0.204591	0.306887	0.613773	109	11.1502	0.204591	0.371674	1.43214	3.0814	-0.556183	-1.18128	0.553324	0.764633	-1.58674	-1.18128	-0.48813	2.41146	-1.58674	-0.989739	0.359168	71.351
ISL	Iceland	Europe & Central Asia	352721	0.3527	0.938	4	15										2020-03-15	10	2	28.3527	1	1	1.26012	0	14.1764	4	11.3411	0	1.62015	5.67054	14	39.6938	0	1.32313	14.1764	3.34472	0.231207		2.65158	2.42843		0.482522	1.73528	3.68119		0.279997	2.65158	93.813
IND	India	South Asia	1352617328	1352.62	0.647	455	6	current	1948	current	0	72	72	75.6	87.5	5443.2	2020-03-11	645	10	0.476853	27		0.0113889	0.0048055	0.0391833	25	0.0184827	0.00221792	0.00264038	0.00591446	228	0.168562	0.00184827	0.00561874	0.0354868	-0.740546	-4.47512	-5.33799	-3.2395	-3.99092	-6.11118	-5.93683	-5.13036	-1.78045	-6.29351	-5.18165	-3.3386	34.03
IDN	Indonesia	East Asia & Pacific	267663435	267.663	0.707	148	6	current	1999	current	0	21	21	84.881	90	1782.5	2020-03-11	616	55	2.3014	10	30	0.0547952	0.0410964	0.224162	81	0.302619	0.0448324	0.0432313	0.0747207	280	1.04609	0.0317563	0.0348697	0.149441	0.833517	-2.90415	-3.19183	-1.49539	-1.19528	-3.10482	-3.14119	-2.594	0.0450594	-3.44966	-3.35614	-1.90085	55.325
IRN	Iran (Islamic Republic of)	Middle East & North Africa	81800269	81.8003		50	6	current	1984	current	0	36	36	83.1282	99	2992.62	2020-02-19	5297	77	64.7553	6	15	1.02786	1.18581	1.93153	214	2.61613	0.256723	0.373732	0.660144	1284	15.6968	0.183373	0.523225	1.82151	4.17061	0.0274803	0.17043	0.658314	0.961695	-1.35976	-0.984215	-0.415297	2.75345	-1.69623	-0.647743	0.599665	74.898
IRQ	Iraq	Middle East & North Africa	38433600	38.4336	0.689	89	3	current	1980	current	0	40	40	84.3947	88.5	3375.79	2020-03-04	83	11	2.15957	4	24	0.0440728	0.0260189	0.182132	16	0.416302	0.0780567	0.0594718	0.104076	54	1.40502	0.0260189	0.046834	0.182132	0.769909	-3.12191	-3.64893	-1.70302	-0.876343	-2.55032	-2.82225	-2.26264	0.340052	-3.64893	-3.06115	-1.70302	70.473
IRL	Ireland	Europe & Central Asia	4867309	4.8673	0.942	70	14	current	1950	current	0	70	70	78.7778	86.5	5514.44	2020-03-11	730	7	149.98	1	13	3.57096	2.87634	15.8199	64	13.149	2.05453	1.87842	3.4927	263	54.0341	0.513632	1.80114	7.3963	5.01051	1.27284	1.05652	2.76127	2.57634	0.720046	0.630434	1.25067	3.98961	-0.666249	0.588417	2.00098	63.17
IMN	Isle of Man	Europe & Central Asia	84077	0.0841		148																																										52.588
ISR	Israel	Middle East & North Africa	8882800	8.8828	0.906	411	12	interrupted	1955	1982	38	65	27	73	75	1971	2020-03-21	184	40	20.7142	1	7	0.647318	0.619174	1.4635	55	6.19174	0.900617	0.884534	1.4635	172	19.3633	0.619174	0.645442	1.4635	3.03082	-0.434917	-0.479369	0.380833	1.82322	-0.104675	-0.122694	0.380833	2.96338	-0.479369	-0.43782	0.380833	92.418
ITA	Italy	Europe & Central Asia	60421760	60.4218	0.883	205	23	never									2020-02-21	24648	148	407.932	4	12	6.68741	7.8614	15.2097	679	11.2377	1.60538	1.60538	3.24386	4825	79.8553	0.637187	2.66184	13.1244	6.0111	1.90023	2.06196	2.72194	2.41927	0.473361	0.473361	1.17676	4.38022	-0.450692	0.979019	2.57447	70.438
JAM	Jamaica	Latin America & Caribbean	2934855	2.9349	0.726	271	9	current		current	0			86.6842	93		2020-03-19	6	3	2.04436	1	14	0.0601283	0	0.681454	1	0.340727	0	0.0486753	0.340727	5	1.70364	0	0.0567879	0.681454	0.715086	-2.81127		-0.383526	-1.07667		-3.02258	-1.07667	0.532765		-2.86843	-0.383526	55.674
JPN	Japan	East Asia & Pacific	126529100	126.529	0.915	347	28	current	1951	current	0	69	69	92.16	93	6359.04	2020-02-13	263	2	2.07857	28	62	0.0301242	0.00790332	0.252906	4	0.0316133	0	0.00451618	0.0158066	19	0.150163	0	0.00500544	0.0395166	0.731682	-3.50242	-4.84047	-1.37474	-3.45418		-5.40009	-4.14733	-1.89603		-5.29723	-3.23103	91.616
JEY	Jersey
JOR	Jordan	Middle East & North Africa	9956011	9.956	0.723	112	4	current		current	0			80.0526	95		2020-03-27	7	7	0.703094	1		0.0270421	0	0.200884	0	0	0	0	0						-0.352265	-3.61036		-1.60503									90.979
KAZ	Kazakhstan	Europe & Central Asia	18272430	18.2724	0.817	7	7	current	1945	current	0	75	75	92.7241	95	6954.31	2020-03-20	19	6	1.03982	6	27	0.0469092	0.0547273	0.164182	8	0.437819	0.0547273	0.0625455	0.109455						0.0390473	-3.05954	-2.90539	-1.80678	-0.82595	-2.90539	-2.77186	-2.21224					57.428
KEN	Kenya	Sub-Saharan Africa	51393010	51.393	0.579	90	2	current	1967	current	0	53	53	79.7419	85	4226.32	2020-03-26	14	6	0.272411	12		0.0100893	0	0.0389158	4	0.0778316	0.0194579	0.0111188	0.0194579						-1.30044	-4.59628		-3.24635	-2.55321	-3.9395	-4.49912	-3.9395					27.03
KIR	Kiribati	East Asia & Pacific	115847	0.1158	0.623	143	4	current		current	0			80.3571	86																																	54.057
PRK	Korea, Democratic People's Republic of	East Asia & Pacific	25549819	25.5498		212	9							85.3095	96.5																																	61.899
KOR	Korea, Republic of	East Asia & Pacific	51606633	51.6066		530	14	current	1970	current	0	50	50	82.5938	93	4129.69	2020-02-20	237	35	4.59244	4	19	0.0740715	0.0581321	0.213151	25	0.484434	0.0581321	0.0692049	0.135642	94	1.82147	0.0484434	0.0607157	0.213151	1.52441	-2.60272	-2.84504	-1.54575	-0.724774	-2.84504	-2.67068	-1.99774	0.599645	-3.02736	-2.80155	-1.54575	81.459
KWT	Kuwait	Middle East & North Africa	4137309	4.1373	0.808	232	3	current		current	0			74.5882	97		2020-04-04	11	5	2.65874	1	14	0.147708	0	0.483407											0.977852	-1.91252		-0.726896									100
KGZ	Kyrgyzstan	Europe & Central Asia	6322800	6.3228	0.674	33	4	current	1945	current	0	75	75	97.4828	98	7311.21	2020-04-03	7	5	1.1071	1	18	0.0582687	0	0.474473											0.101748	-2.84269		-0.74555									36.351
LAO	Lao People's Democratic Republic	East Asia & Pacific	7061507	7.0615	0.604	31	4	current		current	0			53.9189	61			0		0																												35.004
LVA	Latvia	Europe & Central Asia	1927174	1.9272	0.854	31	20	current	1940	current	0	80	80	95.5517	95	7644.14	2020-04-03	9	5	4.66999	1	5	0.245789	0	2.07555											1.54116	-1.40328		0.730226									68.142
LBN	Lebanon	Middle East & North Africa	6848925	6.8489	0.73	669	7	never									2020-03-10	21	4	3.06619	1	18	0.0713066	0	0.292018	7	1.02206	0.146009	0.146009	0.292018	19	2.77417	0	0.0924723	0.292018	1.12043	-2.64077		-1.23094	0.0218221	-1.92409	-1.92409	-1.23094	1.02035		-2.38085	-1.23094	88.593
LSO	Lesotho	Sub-Saharan Africa	2108132	2.1081	0.518	69	5	current		current	0			70.9444	72.5																																	28.153
LBR	Liberia	Sub-Saharan Africa	4818977	4.819	0.465	50	3	current		current	0			71.6667	82		2020-04-04	8	7	1.6601	1	7	0.0922275	0	0.415024											0.506875	-2.3835		-0.879419									51.151
LBY	Libyan Arab Jamahiriya	Middle East & North Africa	6678567	6.6786		4	4	current		current	0			95.1471	99		2020-04-02	1	1	0.149732	1		0.0074866	0	0.149732											-1.89891	-4.89464		-1.89891									80.102
LIE	Liechtenstein	Europe & Central Asia	37910	0.0379	0.917	237											2020-04-04	1	1	26.3852	1	1	1.46585	0	26.3852											3.2728	0.382432		3.2728									14.338
LTU	Lithuania	Europe & Central Asia	2801543	2.8015	0.869	45	20	current	1945	current	0	75	75	97.3333	98	7300	2020-03-21	38	9	13.5642	1	5	0.42388	0.356952	2.14171	13	4.64037	0.713903	0.66291	2.14171	35	12.4933	0.356952	0.416444	2.14171	2.60743	-0.858305	-1.03015	0.761604	1.53479	-0.337008	-0.411116	0.761604	2.52519	-1.03015	-0.876004	0.761604	67.679
LUX	Luxembourg	Europe & Central Asia	607950	0.608	0.909	250	14	interrupted						47.8	50		2020-03-14	78	15	128.289	1	1	3.45816	3.28947	13.1579	16	26.3158	1.64474	3.7594	9.86842	66	108.553	1.64474	3.61842	13.1579	4.85429	1.24074	1.19073	2.57702	3.27017	0.49758	1.32426	2.28934	4.68724	0.49758	1.28604	2.57702	90.981
MAC	Macau	East Asia & Pacific	631636	0.6316		20778	10																																									100
MDG	Madagascar	Sub-Saharan Africa	26262368	26.2624	0.521	45	3	current		current	0			73.0769	79			0		0																												37.191
MWI	Malawi	Sub-Saharan Africa	18143315	18.1433	0.485	192	3	current		current	0			89.2821	93		2020-04-07	2	2	0.110234	5		0.0073489	0	0.0551168											-2.20515	-4.9132		-2.8983									16.937
MYS	Malaysia	East Asia & Pacific	31528585	31.5286	0.804	96	7	current	1961	current	0	59	59	97.6842	98	5763.37	2020-03-17	92	37	2.91799	5	13	0.0810552	0.0634345	0.253738	25	0.792931	0.126869	0.113276	0.190303	83	2.63253	0.0792931	0.087751	0.253738	1.07089	-2.51263	-2.75775	-1.37145	-0.232019	-2.0646	-2.17793	-1.65914	0.967946	-2.5346	-2.43325	-1.37145	76.036
MDV	Maldives	South Asia	515696	0.5157	0.719	1719	4	current		current	0			83.125	99			0		0																												39.808
MLI	Mali	Sub-Saharan Africa	19077690	19.0777	0.427	16	3	current		current	0			75.6667	82		2020-03-29	14	7	0.733841	2		0.0305767	0	0.157252	6	0.314503	0	0.044929	0.157252						-0.309463	-3.48752		-1.84991	-1.15676		-3.10267	-1.84991					42.356
MLT	Malta	Middle East & North Africa	484630	0.4846	0.885	1511	20	current		current	0			79.8261	79		2020-04-08	3	3	6.19067	1	1	0.442191	0	2.06356											1.82304	-0.816014		0.724431									94.612
MHL	Marshall Islands	East Asia & Pacific	58413	0.0584	0.698	325		current	2004	current	0	16	16	88.1786	92	1410.86																																77.031
MTQ	Martinique
MRT	Mauritania	Sub-Saharan Africa	4403319	4.4033	0.527	4	3	current		current	0			81.4242	85		2020-03-30	1	1	0.227102	1		0.00987402	0	0.227102	0	0	0	0	0						-1.48235	-4.61785		-1.48235									53.672
MUS	Mauritius	Sub-Saharan Africa	1265303	1.2653	0.796	623	11	current		current	0			91.9211	88.5		2020-03-21	9	7	7.11294	1	2	0.222279	0	1.58065	2	1.58065	0	0.225808	1.58065	9	7.11294	0	0.237098	1.58065	1.96192	-1.50382		0.457838	0.457838		-1.48807	0.457838	1.96192		-1.43928	0.457838	40.793
MYT	Mayotte
MEX	Mexico	Latin America & Caribbean	126190788	126.191	0.767	65	7	current	1951	current	0	69	69	85.359	98	5889.77	2020-03-19	712	29	5.64225	11	21	0.165949	0.110943	0.824149	112	0.887545	0.118868	0.126792	0.24566	486	3.85131	0.0713206	0.128377	0.586414	1.73028	-1.79608	-2.19874	-0.193404	-0.119296	-2.12974	-2.06521	-1.40381	1.34841	-2.64057	-2.05278	-0.53373	80.156
FSM	Micronesia, Federated States of	East Asia & Pacific	112640	0.1126		161	4	current		current	0			59.8333	67																																	22.703
MCO	Monaco	Europe & Central Asia	38682	0.0387		19196		current						94.8889	98		2020-03-29	3	1	77.5194	1	1	3.22997	0	51.6796	2	51.6796	0	7.3828	51.6796						4.35053	1.17247		3.94506	3.94506		1.99915	3.94506					100
MNG	Mongolia	East Asia & Pacific	3170208	3.1702	0.735	2	4	current	1948	current	0	72	72	86.2564	97	6210.46		0		0																												68.445
MNE	Montenegro	Europe & Central Asia	622227	0.6222	0.816	46	15	current						92.3077	95		2020-03-23	5	2	8.036	1	1	0.267867	0	1.6072	1	1.6072	0	0.2296	1.6072	5	8.036	0	0.267867	1.6072	2.08393	-1.31727		0.474494	0.474494		-1.47142	0.474494	2.08393		-1.31727	0.474494	66.813
MSR	Montserrat
MAR	Morocco	Middle East & North Africa	36029138	36.0291	0.676	81	7	current		current	0			90.7297	95		2020-03-10	145	4	4.02452	13	23	0.0935936	0.0555107	0.333064	29	0.804905	0.0555107	0.114986	0.333064	93	2.58125	0.0277553	0.0860416	0.333064	1.39241	-2.36879	-2.89118	-1.09942	-0.217031	-2.89118	-2.16294	-1.09942	0.948273	-3.58433	-2.45292	-1.09942	62.453
MOZ	Mozambique	Sub-Saharan Africa	29495962	29.496	0.446	38	3	current		current	0			79.1842	90			0		0																												35.988
NAM	Namibia	Sub-Saharan Africa	2448255	2.4483	0.645	3	4	current		current	0			87.4333	90			0		0																												50.032
NRU	Nauru	East Asia & Pacific	12704	0.0127		635								93.963	98																																	100
NPL	Nepal	South Asia	28087871	28.0879	0.579	196	6	current		current	0			79.6341	87			0		0																												19.74
NLD	Netherlands	Europe & Central Asia	17231624	17.2316	0.934	511	19	never									2020-03-06	3929	77	228.011	3	10	4.8513	4.99083	13.5797	358	20.7758	2.49542	2.96797	4.64263	1656	96.1025	1.74099	3.20342	10.1558	5.4294	1.57925	1.6076	2.60858	3.03379	0.914455	1.08788	1.53528	4.56542	0.554452	1.16422	2.31804	91.49
ANT	Netherlands Antilles
NCL	New Caledonia	East Asia & Pacific	284060	0.2841		16	9																																									70.683
NZL	New Zealand	East Asia & Pacific	4841000	4.841	0.921	19	16	interrupted	1976			44		14.2222	18		2020-03-29	13	4	2.6854	1	16	0.111891	0	0.826276	7	1.44598	0	0.206569	0.826276						0.987828	-2.19023		-0.190827	0.368789		-1.57712	-0.190827					86.538
NIC	Nicaragua	Latin America & Caribbean	6465513	6.4655	0.651	54	5	current		current	0			92.5385	99		2020-03-27	2	1	0.309334	1		0.0118975	0	0.154667	0	0	0	0	0						-1.17333	-4.43143		-1.86648									58.522
NER	Niger	Sub-Saharan Africa	22442948	22.4429	0.377	18	3	current		current	0			67.7273	71		2020-03-25	20	11	0.89115	6		0.0318268	0	0.17823	3	0.133673	0	0.0190961	0.089115						-0.115242	-3.44745		-1.72468	-2.01236		-3.95827	-2.41783					16.425
NGA	Nigeria	Sub-Saharan Africa	195874740	195.875	0.534	215	3	current	1991	current	0	29	29	51.8182	55	1502.73	2020-03-23	22	5	0.112317	28		0.00374389	0	0.0204212	5	0.0255265	0	0.00364665	0.0153159	22	0.112317	0	0.00374389	0.0204212	-2.18643	-5.58763		-3.89118	-3.66804		-5.61395	-4.17886	-2.18643		-5.58763	-3.89118	50.344
NIU	Niue													94.4848	99
NFK	Norfolk Island
MNP	Northern Mariana Islands	East Asia & Pacific	56882	0.0569		124																																										91.618
NOR	Norway	Europe & Central Asia	5311916	5.3119	0.954	15	17	interrupted	1947	2009	11	73	62	92.8182	92	5754.73	2020-03-14	182	19	34.2627	1	5	0.878531	0.753026	3.0121	40	7.53026	1.12954	1.07575	1.69431	128	24.0968	0.658898	0.803228	2.44734	3.53406	-0.129505	-0.283655	1.10264	2.01893	0.12181	0.0730197	0.527275	3.18208	-0.417187	-0.219117	0.895	82.248
OMN	Oman	Middle East & North Africa	4829483	4.8295	0.834	16	2	current		current	0			93.6667	98		2020-03-31	8	4	1.65649	1	18	0.0752948	0	0.414122	3	0.621182	0	0.0887403	0.414122						0.504699	-2.58634		-0.881596	-0.476131		-2.42204	-0.881596					84.539
PAK	Pakistan	South Asia	212215030	212.215	0.56	275	4	current	1978	current	0	42	42	73.25	82	3076.5	2020-03-19	201	27	0.947153	13		0.0278574	0.0188488	0.117805	34	0.160215	0.0282732	0.0228878	0.0329854	135	0.636147	0.0117805	0.0212049	0.094244	-0.054295	-3.58066	-3.97131	-2.13872	-1.83124	-3.56584	-3.77715	-3.41169	-0.452325	-4.44131	-3.85352	-2.36187	36.666
PLW	Palau	East Asia & Pacific	17907	0.0179	0.814	39								99	99																																	79.93
PSE	Palestine	Middle East & North Africa	4569087	4.5691	0.69	759	3	current		current	0						2020-03-26	4	1	0.875446	1		0.0324239	0	0.218861	1	0.218861	0	0.0312659	0.218861						-0.133022	-3.42886		-1.51932	-1.51932		-3.46523	-1.51932					76.164
PAN	Panama	Latin America & Caribbean	4176873	4.1769	0.795	56	8	current	1949	current	0	71	71	95.1026	99	6752.28	2020-03-11	136	6	32.56	1	13	0.775239	0.718236	2.39412	24	5.74589	0.718236	0.820841	1.67588	63	15.083	0.239412	0.502765	1.9153	3.48309	-0.254584	-0.330957	0.873016	1.74848	-0.330957	-0.197426	0.516341	2.71357	-1.42957	-0.687632	0.649872	67.709
PNG	Papua New Guinea	East Asia & Pacific	8606316	8.6063	0.543	19	3	current		current	0			75.15	76			0		0																												13.169
PRY	Paraguay	Latin America & Caribbean	6956071	6.9561	0.724	18	6	current		current	0			76.7949	80		2020-03-21	8	3	1.15007	1	25	0.0359397	0	0.287517	3	0.431276	0	0.0616109	0.287517	8	1.15007	0	0.0383357	0.287517	0.139823	-3.32591		-1.24647	-0.841007		-2.78692	-1.24647	0.139823		-3.26137	-1.24647	61.585
PER	Peru	Latin America & Caribbean	31989256	31.9893	0.759	25	8	current	1945	current	0	75	75	84.3846	91	6328.85	2020-03-20	484	55	15.1301	2	13	0.458487	0.375125	1.62554	83	2.59462	0.375125	0.37066	0.531428	348	10.8786	0.296974	0.362621	1.5005	2.71668	-0.779824	-0.980495	0.485842	0.953439	-0.980495	-0.992471	-0.632188	2.3868	-1.21411	-1.0144	0.4058	77.907
PHL	Philippines	East Asia & Pacific	106651922	106.652	0.712	358	5	current	1951	current	0	69	69	81.1463	87	5599.1	2020-02-02	437	1	4.09744	43	61	0.0516868	0.0093763	0.468815	0	0	0	0	0	1	0.0093763	0	0.000312543	0.0093763	1.41036	-2.96255	-4.66957	-0.757547					-4.66957		-8.07077	-4.66957	46.907
PCN	Pitcairn Islands
POL	Poland	Europe & Central Asia	37974750	37.9748	0.872	124	18	current	1955	current	0	65	65	94.2791	94	6128.14	2020-03-12	401	14	10.5596	5	21	0.257552	0.210666	0.789998	29	0.763664	0.0526665	0.109095	0.263333	181	4.76632	0.0526665	0.158877	0.789998	2.35704	-1.35653	-1.55748	-0.235725	-0.269627	-2.94378	-2.21554	-1.33434	1.56157	-2.94378	-1.83962	-0.235725	60.058
PRT	Portugal	Europe & Central Asia	10283822	10.2838	0.85	112	22	interrupted	1965	2016	4	55	51	80.3333	87	4097	2020-03-17	762	140	74.0971	2	5	2.05825	2.23653	3.59789	171	16.6281	2.13929	2.37544	3.59789	599	58.247	1.99343	1.94157	3.59789	4.30538	0.721858	0.804924	1.28035	2.81109	0.760473	0.865184	1.28035	4.06469	0.689855	0.663494	1.28035	65.211
PRI	Puerto Rico	Latin America & Caribbean	3195153	3.1952		360	19																																									93.578
QAT	Qatar	Middle East & North Africa	2781677	2.7817	0.848	240	1	current		current	0			88.6316	97.5		2020-03-28	9	6	3.23543	1	6	0.129417	0	0.718985	1	0.359492	0	0.0513561	0.359492						1.17416	-2.04471		-0.329915	-1.02306		-2.96897	-1.02306					99.135
MDA	Republic of Moldova	Europe & Central Asia	2706049	2.706		124	11	current	1945	current	0	75	75	96.3077	97	7223.08	2020-03-18	72	4	26.6075	1	14	0.760215	0.369549	3.69549	18	6.65188	1.10865	0.950269	1.4782	54	19.9557	0.369549	0.665188	2.95639	3.28119	-0.274153	-0.995472	1.30711	1.8949	0.103141	-0.0510099	0.390823	2.99351	-0.995472	-0.407685	1.08397	42.629
REU	Reunion
ROU	Romania	Europe & Central Asia	19466145	19.4661	0.816	85	18	current	1928	current	0	92	92	97.7812	99	8995.88	2020-03-22	498	146	25.5829	1	5	0.825256	0.976056	1.54114	145	7.44885	1.13017	1.06412	1.4384	478	24.5555	0.95037	0.818517	1.54114	3.24193	-0.192062	-0.0242355	0.432523	2.00806	0.122368	0.0621491	0.36353	3.20094	-0.0509038	-0.200261	0.432523	53.998
RUS	Russia	Europe & Central Asia	144478050	144.478		9	15	current	1945	current	0	75	75	94.1515	96	7061.36	2020-03-19	456	24	3.15619	13	26	0.092829	0.0449895	0.352995	39	0.269937	0.0346073	0.0385624	0.0761361	273	1.88956	0.0311466	0.0629853	0.28378	1.14936	-2.377	-3.10133	-1.0413	-1.30957	-3.36369	-3.25548	-2.57523	0.636344	-3.46905	-2.76485	-1.25956	74.433
RWA	Rwanda	Sub-Saharan Africa	12301939	12.3019	0.536	499	3	current	1956	current	0	64	64	88.7273	93	5678.55		0		0																												17.211
BLM	Saint Barthelemy
SHN	Saint Helena
KNA	Saint Kitts and Nevis	Latin America & Caribbean	52441	0.0524	0.777	202		current		current	0			95.9565	99			0		0																												30.776
LCA	Saint Lucia	Latin America & Caribbean	181889	0.1819	0.745	298	10	current		current	0			91.1842	96.5			0		0																												18.678
MAF	Saint Martin	Latin America & Caribbean	37264	0.0373		672
SPM	Saint Pierre and Miquelon
VCT	Saint Vincent and the Grenadines	Latin America & Caribbean	110210	0.1102	0.728	283	10	current		current	0			93.8529	99			0		0																												52.198
WSM	Samoa	East Asia & Pacific	196130	0.1961	0.707	69	5	current		current	0			93.2632	96.5																																	18.243
SMR	San Marino	Europe & Central Asia	33785	0.0338		563		never									2020-03-03	40	7	1183.43	1	1	23.6686	0	177.515	13	384.615	0	54.9451	177.515	26	769.231	0	25.641	177.515	7.07617	3.16415		5.17905	5.95224		4.00633	5.17905	6.64539		3.24419	5.17905	97.226
STP	Sao Tome and Principe	Sub-Saharan Africa	211028	0.211	0.609	220	3	current		current	0			92.1471	95.5			0		0																												72.803
SAU	Saudi Arabia	Middle East & North Africa	33699947	33.6999	0.857	16	3	current	1968	current	0	52	52	87.4412	94	4546.94	2020-03-24	109	38	3.23443	5	13	0.111532	0.118695	0.237389	27	0.801189	0.089021	0.114456	0.207716						1.17385	-2.19344	-2.1312	-1.43805	-0.221658	-2.41888	-2.16757	-1.57158					83.844
SEN	Senegal	Sub-Saharan Africa	15854360	15.8544	0.514	82	3	current	1986	current	0	34	34	87	90	2958	2020-04-01	5	2	0.31537	4		0.0150176	0	0.126148	3	0.189222	0	0.0270317	0.126148						-1.15401	-4.19853		-2.0703	-1.66483		-3.61074	-2.0703					47.192
SRB	Serbia	Europe & Central Asia	6982604	6.9826	0.799	80	18	current						89.6389	96.5		2020-03-20	125	31	17.9016	1	9	0.568513	0.429639	1.71856	35	5.01246	0.716066	0.716066	1.14571	123	17.6152	0.501246	0.587174	1.71856	2.88489	-0.564732	-0.844809	0.541485	1.61193	-0.333983	-0.333983	0.13602	2.86876	-0.690658	-0.532434	0.541485	56.092
SYC	Seychelles	Sub-Saharan Africa	96762	0.0968	0.801	210	8	current		current	0			97.1875	99			0		0																												56.691
SLE	Sierra Leone	Sub-Saharan Africa	7650154	7.6502	0.438	106	3	current	1990	current	0	30	30	76.0571	82	2281.71		0		0																												42.055
SGP	Singapore	East Asia & Pacific	5638676	5.6387	0.935	7953	11	current	1950	current	0	70	70	96.0465	98	6723.26	2020-03-21	11	5	1.9508	1	15	0.0609626	0	0.354692	2	0.354692	0	0.0506702	0.177346	11	1.9508	0	0.0650268	0.354692	0.668242	-2.79749		-1.03651	-1.03651		-2.98242	-1.72965	0.668242		-2.73296	-1.03651	100
SVK	Slovakia	Europe & Central Asia	5446771	5.4468	0.857	113	16	interrupted	1953	2012	8	67	59	95.6957	97	5646.04	2020-03-18	14	2	2.57032	1	19	0.110156	0	0.734376	7	1.28516	0	0.183594	0.734376						0.944029	-2.20585		-0.308734	0.250882		-1.69503	-0.308734					53.726
SVN	Slovenia	Europe & Central Asia	2073894	2.0739	0.902	103	20	interrupted	1947	2005	15	73	58	96.5714	97.5	5601.14	2020-03-14	77	9	37.1281	1	10	0.952003	0.964367	2.8931	11	5.30402	0.964367	0.757717	1.92873	53	25.5557	0.482183	0.851857	2.8931	3.61437	-0.0491871	-0.0362837	1.06233	1.66846	-0.0362837	-0.277446	0.656863	3.24086	-0.729431	-0.160336	1.06233	54.541
SLB	Solomon Islands	East Asia & Pacific	652858	0.6529	0.557	23	4	current		current	0			74.2162	79																																	23.749
SOM	Somalia	Sub-Saharan Africa	15008154	15.0082		24	3	current		current	0			40.1875	39		2020-04-08	8	8	0.533042	6		0.0380744	0	0.199891											-0.629155	-3.26821		-1.60998									44.971
ZAF	South Africa	Sub-Saharan Africa	57779622	57.7796	0.705	48	5	current	1973	current	0	47	47	80.9412	87	3804.24	2020-03-27	58	18	1.00381	8	25	0.0386082	0.0173071	0.2423	30	0.519214	0.0346143	0.0741735	0.2423						0.00380724	-3.25429	-4.05664	-1.41758	-0.655438	-3.36349	-2.60135	-1.41758					66.355
SGS	South Georgia South Sandwich Islands
ESP	Spain	Europe & Central Asia	46796540	46.7965	0.893	94	19	interrupted	1965	1981	39	55	16				2020-03-03	21282	342	454.778	4	9	9.09555	9.90459	20.5357	1969	42.0758	4.55162	6.01083	11.518	9387	200.592	3.0451	6.6864	19.7237	6.11981	2.20779	2.293	3.02217	3.73947	1.51548	1.79356	2.44391	5.30127	1.11353	1.90008	2.98182	80.321
LKA	Sri Lanka	South Asia	21670000	21.67	0.78	346	10	current		current	0			87.6905	93		2020-03-28	7	7	0.323027	5		0.0129211	0	0.0461467	0	0	0	0	0						-1.13002	-4.34889		-3.07593									18.476
SDN	Sudan	Sub-Saharan Africa	41801533	41.8015	0.413		4	current	1976	current	0	44	44	66	76	2904		0		0																												34.642
SDN	Sudan	Sub-Saharan Africa	41801533	41.8015	0.413		4	current	1976	current	0	44	44	66	76	2904	2020-03-13	12	1	0.287071	33		0.00717678	0	0.0956903	1	0.0239226	0	0.00341751	0.0239226	2	0.0478452	0	0.00159484	0.0239226	-1.24803	-4.93691		-2.34664	-3.73293		-5.67884	-3.73293	-3.03979		-6.44098	-3.73293	34.642
SDN	Sudan	Sub-Saharan Africa	41801533	41.8015	0.508		4	current	1976	current	0	44	44	66	76	2904		0		0																												34.642
SDN	Sudan	Sub-Saharan Africa	41801533	41.8015	0.508		4	current	1976	current	0	44	44	66	76	2904	2020-03-13	12	1	0.287071	33		0.00717678	0	0.0956903	1	0.0239226	0	0.00341751	0.0239226	2	0.0478452	0	0.00159484	0.0239226	-1.24803	-4.93691		-2.34664	-3.73293		-5.67884	-3.73293	-3.03979		-6.44098	-3.73293	34.642
SUR	Suriname	Latin America & Caribbean	575991	0.576	0.724	4	7	current									2020-04-03	1	1	1.73611	1	1	0.0913743	0	1.73611											0.551648	-2.39279		0.551648									66.06
SJM	Svalbard
SWZ	Swaziland	Sub-Saharan Africa	1136191	1.1362		66	4	current		current	0			87.2632	94.5		2020-04-16	1		0.880127	1		0.146688	0	0.880127											-0.127689	-1.91945		-0.127689									23.799
SWE	Sweden	Europe & Central Asia	10175214	10.1752	0.937	25	20	interrupted	1940	1975	45	80	35	17.0256	16	595.897	2020-03-11	1765	36	173.461	4	9	4.13002	2.2604	18.1815	144	14.1521	2.55523	2.02172	3.53801	793	77.9346	0.786225	2.59782	11.2037	5.15595	1.41828	0.815541	2.9004	2.64986	0.938143	0.70395	1.26357	4.35587	-0.240512	0.954672	2.41625	87.431
CHE	Switzerland	Europe & Central Asia	8513227	8.5132	0.946	216	19	interrupted	1960	1987	33	60	27	21	21	567	2020-03-05	1478	28	173.613	1	9	3.61693	3.93507	8.80985	125	14.6831	2.46676	2.09758	3.6414	591	69.4216	1.52704	2.31405	8.69238	5.15683	1.28563	1.36993	2.17587	2.6867	0.902905	0.740786	1.29237	4.2402	0.423331	0.839001	2.16245	73.797
SYR	Syrian Arab Republic	Middle East & North Africa	16906283	16.9063	0.549	92	5	current		current	0			85.6154	98		2020-03-29	3	2	0.177449	2		0.00739369	0	0.0591495	0	0	0	0	0						-1.72907	-4.90713		-2.82769									54.162
TWN	Taiwan	East Asia & Pacific	23816775	23.8168				current		current	0						2020-02-16	6	1	0.251923	44		0.00381702	0	0.125962	0	0	0	0	0	1	0.0419872	0	0.00139957	0.0419872	-1.37863	-5.56829		-2.07178					-3.17039		-6.57159	-3.17039
TJK	Tajikistan	Europe & Central Asia	9100837	9.1008	0.656	66	3	current		current	0			93.9333	97.5																																	27.134
THA	Thailand	East Asia & Pacific	69428524	69.4285	0.765	136	12	current	1977	current	0	43	43	88.7805	99	3817.56	2020-03-01	48	1	0.691359	29		0.0132954	0	0.0576132	0	0	0	0	0	9	0.12963	0	0.00432099	0.0432099	-0.369096	-4.32034		-2.854					-2.04307		-5.44427	-3.14169	49.949
MKD	The former Yugoslav Republic of Macedonia	Europe & Central Asia	2082958	2.083		83	14	current	1950	current	0	70	70	95.28	95	6669.6	2020-03-22	55	17	26.4042	1	4	0.851749	0.480077	2.88046	17	8.16131	0.960154	1.1659	2.40038	54	25.9241	0.480077	0.864138	2.88046	3.27352	-0.160463	-0.733809	1.05795	2.0994	-0.040662	0.153494	0.875629	3.25517	-0.733809	-0.146022	1.05795	57.963
TLS	Timor-Leste	East Asia & Pacific	1267972	1.268	0.626	85	4	current		current	0			79.7647	79			0		0																												30.578
TGO	Togo	Sub-Saharan Africa	7889094	7.8891	0.513	145	3	current		current	0			81.375	83		2020-03-27	6	3	0.760543	1		0.0292517	0	0.253514	2	0.253514	0	0.0362163	0.253514						-0.273723	-3.53182		-1.37233	-1.37233		-3.31825	-1.37233					41.702
TKL	Tokelau
TON	Tonga	East Asia & Pacific	103197	0.1032	0.717	143	6	current		current	0			96.4211	99																																	23.131
TTO	Trinidad and Tobago	Latin America & Caribbean	1389858	1.3899	0.799	271	11	current									2020-03-25	8	8	5.75581	1	3	0.205565	0	1.43895	0	0	0	0	0						1.75021	-1.58199		0.363915									53.184
TUN	Tunisia	Middle East & North Africa	11565204	11.5652	0.739	74	8	current	1979	current	0	41	41	89.1538	91	3655.31	2020-03-19	38	12	3.28572	4	14	0.0966388	0.0864663	0.345865	12	1.0376	0.0864663	0.148228	0.345865	37	3.19925	0.0864663	0.106642	0.345865	1.18959	-2.33677	-2.448	-1.06171	0.0369061	-2.448	-1.909	-1.06171	1.16292	-2.448	-2.23828	-1.06171	68.945
TUR	Turkey	Europe & Central Asia	82319724	82.3197	0.807	107	8	current	1952	current	0	68	68	72.6098	77	4937.46	2020-03-17	2259	168	27.4418	5	11	0.762272	0.898934	1.54277	481	5.84307	0.886787	0.834725	0.959673	1518	18.4403	0.662053	0.614677	1.39699	3.31207	-0.271452	-0.106545	0.433577	1.76526	-0.120151	-0.180653	-0.0411626	2.91454	-0.41241	-0.486659	0.334322	75.143
TKM	Turkmenistan	Europe & Central Asia	5850908	5.8509	0.71	12	4	current		current	0			97.7586	99																																	51.593
TCA	Turks and Caicos Islands	Latin America & Caribbean	37665	0.0377		40																																										93.098
TUV	Tuvalu	East Asia & Pacific	11508	0.0115		384								96.2368	99																																	62.387
UGA	Uganda	Sub-Saharan Africa	42723139	42.7231	0.528	213	2	current	1987	current	0	33	33	86.4571	92	2853.09		0		0																												23.774
UKR	Ukraine	Europe & Central Asia	44622516	44.6225	0.75	77	16	current	1945	current	0	75	75	92	95.5	6900	2020-03-13	161	5	3.60805	13	26	0.0902011	0.0784358	0.268923	17	0.380974	0.0672307	0.0544248	0.0896409	73	1.63595	0.0224102	0.0545315	0.268923	1.28317	-2.40571	-2.54548	-1.31333	-0.965025	-2.69963	-2.91094	-2.41194	0.492221	-3.79824	-2.90898	-1.31333	69.352
ARE	United Arab Emirates	Middle East & North Africa	9630959	9.631	0.866	136	1	current		current	0			82.3611	98		2020-03-20	46	8	4.77624	1	16	0.144735	0.103831	0.519157	6	0.622988	0.103831	0.0889983	0.207663	37	3.84176	0.103831	0.128059	0.519157	1.56365	-1.93285	-2.26499	-0.655549	-0.473228	-2.26499	-2.41914	-1.57184	1.34593	-2.26499	-2.05527	-0.655549	86.522
GBR	United Kingdom	Europe & Central Asia	66460344	66.4603	0.92	275	18	interrupted	1953	2005	15	67	52	36.7692	10	1912	2020-03-05	17378	72	261.479	7	14	5.44749	2.94161	14.7607	394	5.92835	0.812515	0.846907	1.30905	3611	54.3332	0.624433	1.81111	10.3069	5.56636	1.69515	1.07896	2.69197	1.77975	-0.207621	-0.166164	0.269303	3.99514	-0.470911	0.593938	2.33281	83.398
TZA	United Republic of Tanzania	Sub-Saharan Africa	56318348	56.3183		64	3	current	1975	current	0	45	45	89.7949	91	4040.77	2020-03-31	10	3	0.177562	20		0.00807101	0	0.0532687	7	0.124294	0.0177562	0.0177562	0.0532687						-1.72843	-4.81948		-2.93241	-2.08511	-4.03102	-4.03102	-2.93241					33.776
USA	United States	North America	326687501	326.688	0.92	36	16	never									2020-02-29	44845	47	137.272	12	23	2.59004	0.817295	14.0562	197	0.603023	0.0673426	0.0861461	0.251004	2467	7.55156	0.0260187	0.251719	1.36216	4.92196	0.951671	-0.201755	2.64307	-0.5058	-2.69796	-2.45171	-1.38228	2.02175	-3.64894	-1.37944	0.30907	82.256
UMI	United States Minor Outlying Islands
VIR	United States Virgin Islands	Latin America & Caribbean	106977	0.107		306	19																																									95.721
URY	Uruguay	Latin America & Caribbean	3449299	3.4493	0.808	20	15	current	1980	current	0	40	40	95.9737	99	3838.95	2020-03-29	11	7	3.18905	1	5	0.132877	0	0.579828	2	0.579828	0	0.0828325	0.289914						1.15972	-2.01833		-0.545024	-0.545024		-2.49093	-1.23817					95.334
UZB	Uzbekistan	Europe & Central Asia	32955400	32.9554	0.71	77	4	current	1937	current	0	83	83	97	98	8051	2020-03-27	6	3	0.182064	16		0.00700247	0	0.030344	1	0.030344	0	0.00433486	0.030344						-1.7034	-4.96149		-3.49516	-3.49516		-5.44107	-3.49516					50.478
VUT	Vanuatu	East Asia & Pacific	292680	0.2927	0.597	24	4	current		curent				82.1389	89																																	25.274
VEN	Venezuela	Latin America & Caribbean	28870195	28.8702	0.726	33	7	current		current	0			88.6053	90.5		2020-03-27	10	9	0.346378	4		0.0133222	0	0.0692756	0	0	0	0	0						-1.06022	-4.31832		-2.66966									88.208
VNM	Viet Nam	East Asia & Pacific	95540395	95.5404	0.693	308	7	current	1985	current	0	35	35	87.4722	95	3061.53		0		0																												35.919
WLF	Wallis and Futuna Islands
ESH	Western Sahara	Sub-Saharan Africa	597339	0.5973														0		0
YEM	Yemen	Middle East & North Africa	28498687	28.4987	0.463	54	3	current		current	0			54.9744	61			0		0																												36.642
ZMB	Zambia	Sub-Saharan Africa	17351822	17.3518	0.591	23	2	current		current	0			91.8125	93.5		2020-04-02	3	2	0.172893	9		0.00864464	0	0.0576309											-1.75508	-4.75082		-2.8537									43.521
ZWE	Zimbabwe	Sub-Saharan Africa	14439018	14.439	0.563	37	3	current		current	0			87.75	88.5		2020-03-23	3	1	0.207771	16		0.00692569	0	0.0692569	2	0.138514	0	0.0197877	0.0692569	3	0.207771	0	0.00692569	0.0692569	-1.57132	-4.97252		-2.66993	-1.97679		-3.9227	-2.66993	-1.57132		-4.97252	-2.66993	32.209
USA_state	Alabama	United States	4887681	4.88768	0.877	37.2622	15.2	never									2020-03-25	183	64	37.4411	1	5	1.33718	1.02298	4.09192	50	10.2298	1.22758	1.4614	3.06894						3.62277	0.290564	0.02272	1.40901	2.32531	0.205042	0.379395	1.12133					59
USA_state	Alaska	United States	735139	0.735139	0.937	0.497403	11.6	never									2020-03-25	9	6	12.2426	1	1	0.437235	0	2.72057	3	4.08086	0	0.58298	1.36029						2.50492	-0.827284		1.00084	1.40631		-0.539602	0.307696					66
USA_state	Arizona	United States	7158024	7.15802	0.908	24.3299	16.3	never									2020-03-21	208	44	29.0583	1	6	0.934266	0.977924	2.65436	62	8.66161	1.11763	1.23737	2.23525	190	26.5436	0.83822	0.884788	2.65436	3.3693	-0.0679939	-0.0223238	0.976205	2.1589	0.111208	0.21299	0.804355	3.27879	-0.176474	-0.122407	0.976205	89.8
USA_state	Arkansas	United States	3009733	3.00973	0.877	22.3324	15.3	never									2020-03-24	42	16	13.9547	1	5	0.481197	0.332255	1.32902	13	4.31932	0.664511	0.617046	1.32902						2.63582	-0.731478	-1.10185	0.284443	1.4631	-0.408704	-0.482812	0.284443					56.2
USA_state	California	United States	39461588	39.4616	0.93	97.6936	12.7	never									2020-03-04	1282	12	32.4873	9	21	0.66404	0.405458	2.61013	38	0.962962	0.126705	0.137566	0.278752	240	6.08186	0.0760233	0.202729	0.988303	3.48085	-0.409413	-0.902739	0.959401	-0.0377416	-2.06589	-1.98365	-1.27743	1.80531	-2.57672	-1.59589	-0.0117661	95
USA_state	Colorado	United States	5691287	5.69129	0.942	21.202	12.8	never									2020-03-13	483	27	84.8666	1	8	2.18057	1.40566	11.0696	70	12.2995	1.93278	1.75707	3.86556	290	50.9551	0.614975	1.6985	6.85258	4.44108	0.779587	0.340505	2.4042	2.50956	0.658959	0.563649	1.35211	3.93094	-0.486173	0.529747	1.92463	86.2
USA_state	Connecticut	United States	3571520	3.57152	0.953	284.794	15.4	never									2020-03-18	1423	69	398.43	1	3	11.3837	7.55981	57.1185	208	58.2385	6.71983	8.31979	19.8795	971	271.873	5.03987	9.06243	55.1586	5.98753	2.43218	2.02285	4.04513	4.06455	1.90506	2.11864	2.98969	5.60534	1.61738	2.20414	4.01021	88
USA_state	Delaware	United States	965479	0.965479	0.93	191.263	17.3	never									2020-03-26	82	19	84.9319	1	1	3.14563	2.07151	10.3576	27	27.9654	3.10727	3.99506	9.3218						4.44185	1.14601	0.728278	2.33772	3.33097	1.13374	1.38506	2.23236					83.3
USA_state	District of Columbia	United States	701547	0.701547	0.942	4440.17	10.6	never									2020-03-20	112	15	159.647	1	1	5.2117	4.27626	21.3813	27	38.4864	7.12711	5.49805	8.55253	101	143.968	3.56355	4.79892	21.3813	5.07297	1.65091	1.45308	3.06252	3.6503	1.96391	1.70439	2.14623	4.96959	1.27076	1.56839	3.06252	100
USA_state	Florida	United States	21244317	21.2443	0.909	152.96	18.8	never									2020-03-08	867	13	40.8109	8	18	0.906909	0.282428	3.6245	41	1.92993	0.235357	0.275704	0.894357	236	11.1089	0.0941428	0.370295	3.6245	3.70895	-0.0977129	-1.26433	1.28772	0.657483	-1.44665	-1.28843	-0.11165	2.40774	-2.36294	-0.993455	1.28772	91.2
USA_state	Georgia	United States	10511131	10.5111	0.902	70.5644	12.3	never									2020-03-12	798	3	75.9195	1	22	3.64772	1.34174	26.8348	2	0.190274	0	0.0766709	0.268348	29	2.75898	0	0.259403	1.87844	4.32967	1.2941	0.293968	3.2897	-1.65929		-2.56823	-1.31547	1.01486		-1.34937	0.630441	75.1
USA_state	Hawaii	United States	1420593	1.42059	0.94	85.3953	16.7	never									2020-03-24	10	9	7.03931	1	4	0.351966	0	1.40786	1	0.703931	0	0.100562	0.703931						1.95151	-1.04422		0.342073	-0.351074		-2.29698	-0.351074					91.9
USA_state	Idaho	United States	1750536	1.75054	0.907	8.17838	15	never									2020-03-26	48	15	27.4202	1	1	1.01556	0.571254	3.42752	24	13.7101	1.71376	1.95858	3.42752						3.31128	0.0154421	-0.559922	1.23184	2.61813	0.53869	0.672222	1.23184					70.6
USA_state	Illinois	United States	12723071	12.7231	0.929	88.4815	13.8	never									2020-03-17	1468	73	115.381	3	8	3.20503	2.51512	9.98187	234	18.3918	2.59371	2.6274	3.69408	949	74.5889	1.88634	2.4863	6.44498	4.74824	1.16472	0.922319	2.30077	2.9119	0.953091	0.965994	1.30673	4.31199	0.634637	0.910794	1.8633	88.5
USA_state	Indiana	United States	6695497	6.6955	0.906	72.1584	14	never									2020-03-16	635	32	94.8399	1	8	2.56324	1.9416	8.66254	95	14.1886	2.09096	2.02695	3.5845	387	57.8	1.12016	1.92667	8.21448	4.55219	0.941272	0.663514	2.15901	2.65244	0.737622	0.706532	1.27662	4.05699	0.113468	0.655792	2.1059	72.4
USA_state	Iowa	United States	3148618	3.14862	0.928	21.7643	15.2	never									2020-03-25	83	25	26.3608	1	5	0.941456	0.635199	3.176	24	7.62239	0.635199	1.08891	2.5408						3.27188	-0.0603275	-0.453816	1.15562	2.03109	-0.453816	0.0851801	0.932478					64
USA_state	Kansas	United States	2911359	2.91136	0.922	13.7487	14.2	never									2020-03-13	109	3	37.4396	1	13	0.935989	0.343482	4.46527	9	3.09134	0.343482	0.44162	1.03045	55	18.8915	0.343482	0.629717	4.46527	3.62273	-0.0661516	-1.06862	1.49633	1.1286	-1.06862	-0.817306	0.0299923	2.93871	-1.06862	-0.462484	1.49633	74.2
USA_state	Kentucky	United States	4461153	4.46115	0.881	43.6221	14.7	never									2020-03-16	171	9	38.3309	1	10	1.12079	0.448315	4.48315	36	8.06966	1.12079	1.15281	2.91404	120	26.8989	0.224157	0.896629	4.48315	3.64626	0.114031	-0.80226	1.50033	2.08811	0.114031	0.142202	1.06954	3.29208	-1.49541	-0.109113	1.50033	58.4
USA_state	Louisiana	United States	4659690	4.65969	0.885	41.6424	13.8	never									2020-03-14	1405	119	301.522	1	5	7.73134	7.29662	27.6842	251	53.8662	7.29662	7.69518	12.8764	840	180.27	5.68707	6.00898	15.0225	5.70884	2.04528	1.98741	3.32086	3.9865	1.98741	2.04059	2.5554	5.19445	1.7382	1.79326	2.70955	73.2
USA_state	Maine	United States	1339057	1.33906	0.914	16.7627	19	never									2020-03-27	36	16	26.8846	1	3	1.03402	1.12019	2.98718	11	8.21474	0.746794	1.17353	2.98718						3.29155	0.0334568	0.113499	1.09433	2.10593	-0.291966	0.160019	1.09433					38.7
USA_state	Maryland	United States	6035802	6.0358	0.935	240.078	13.7	never									2020-03-19	652	31	108.022	1	11	3.17712	1.65678	20.047	93	15.4081	1.98814	2.20115	3.97627	334	55.3365	1.24259	1.84455	6.62712	4.68234	1.15598	0.504876	2.99808	2.73489	0.687198	0.788981	1.38035	4.01343	0.217194	0.612235	1.89117	87.2
USA_state	Massachusetts	United States	6882635	6.88263	0.956	340.692	14.7	never									2020-03-20	1961	154	284.92	1	4	8.63394	4.2135	43.8785	349	50.7073	5.52114	7.2439	13.9481	1404	203.992	3.85027	6.79972	38.3574	5.65221	2.1557	1.43829	3.78143	3.92607	1.70858	1.98016	2.63535	5.31808	1.34814	1.91688	3.64695	92
USA_state	Michigan	United States	9984072	9.98407	0.912	68.1808	15.5	never									2020-03-18	2575	259	257.911	1	6	7.36888	7.61212	23.1369	586	58.6935	7.71228	8.38478	11.8188	1996	199.918	6.86093	6.66395	20.0319	5.55261	1.99727	2.02974	3.14143	4.07233	2.04281	2.12642	2.46969	5.29791	1.92584	1.89671	2.99733	74.6
USA_state	Minnesota	United States	5606249	5.60625	0.947	27.1841	14.5	never									2020-03-21	160	22	28.5396	1	9	0.891862	0.71349	4.28094	35	6.24303	0.891862	0.891862	1.9621	134	23.9019	0.535117	0.79673	4.28094	3.35129	-0.114444	-0.337588	1.45417	1.83147	-0.114444	-0.114444	0.674013	3.17396	-0.62527	-0.227239	1.45417	73.3
USA_state	Mississippi	United States	2981020	2.98102	0.863	24.5291	14.2	never									2020-03-19	183	22	61.3884	1	7	1.80554	1.50955	4.69638	45	15.0955	2.34819	2.1565	3.0191	140	46.9638	1.17409	1.56546	4.36092	4.11722	0.59086	0.411812	1.54679	2.7144	0.853645	0.768487	1.10496	3.84938	0.160497	0.44818	1.47268	49.3
USA_state	Missouri	United States	6121623	6.12162	0.905	34.3832	15.2	never									2020-03-18	224	15	36.5916	1	7	1.04547	0.490066	4.24724	50	8.16777	0.653421	1.16682	2.9404	169	27.6071	0.490066	0.920235	4.24724	3.59982	0.0444707	-0.713215	1.44627	2.1002	-0.425533	0.154286	1.07854	3.31807	-0.713215	-0.0831259	1.44627	70.4
USA_state	Montana	United States	1060665	1.06066	0.917	2.81372	18	never									2020-03-27	12	6	11.3137	1	4	0.507664	0	3.77122	1	0.942805	0	0.134686	0.942805						2.42601	-0.677935		1.3274	-0.0588961		-2.00481	-0.0588961					55.9
USA_state	Nebraska	United States	1925614	1.92561	0.934	9.67776	14.3	never									2020-03-28	33	15	17.1374	1	1	0.685496	0.519315	2.59657	9	4.67383	0.519315	0.667691	1.55794						2.84126	-0.377613	-0.655245	0.954193	1.54198	-0.655245	-0.40393	0.443367					73.1
USA_state	Nevada	United States	3027341	3.02734	0.902	10.6472	14.7	never									2020-03-16	163	15	53.8426	1	8	1.45521	0.990969	8.58839	31	10.24	1.65161	1.46286	3.63355	126	41.6207	0.660646	1.38736	8.58839	3.98607	0.375148	-0.00907239	2.15041	2.3263	0.501753	0.380392	1.29021	3.7286	-0.414537	0.3274	2.15041	94.2
USA_state	New Hampshire	United States	1353465	1.35346	0.943	58.3687	16.8	never									2020-03-23	42	9	31.0315	1	6	1.03438	0.369422	5.91075	14	10.3438	0.738844	1.47769	5.91075	42	31.0315	0.369422	1.03438	5.91075	3.435	0.0338043	-0.995815	1.77677	2.33639	-0.302668	0.390479	1.77677	3.435	-0.995815	0.0338043	1.77677	60.3
USA_state	New Jersey	United States	8886025	8.88603	0.943	466.536	14.2	never									2020-03-10	4753	27	534.885	1	10	12.4392	7.765	40.7381	171	19.2437	2.36326	2.7491	4.16384	1504	169.255	1.96938	5.64182	30.6099	6.28205	2.52085	2.04963	3.70716	2.95718	0.860043	1.01127	1.42644	5.1314	0.677721	1.73021	3.42132	94.7
USA_state	New Mexico	United States	2092741	2.09274	0.9	6.66138	16.2	never									2020-03-25	58	13	27.7148	1	7	0.989816	0.477842	4.30058	18	8.60116	0.955684	1.22874	3.3449						3.32197	-0.0102362	-0.738475	1.45875	2.1519	-0.0453275	0.205987	1.20744					77.4
USA_state	New York	United States	19530351	19.5304	0.942	160.012	14.6	never									2020-03-14	19104	527	978.17	1	6	25.0813	19.0473	164.616	2735	140.038	19.0473	20.0055	28.7757	9385	480.534	11.7509	16.0178	40.9619	6.88568	3.22212	2.94692	5.10361	4.94192	2.94692	2.99601	3.35953	6.1749	2.46393	2.7737	3.71264	87.9
USA_state	North Carolina	United States	10381615	10.3816	0.905	82.4461	14.6	never									2020-03-25	245	53	23.5994	1	7	0.842836	0.674269	2.60075	59	5.68312	0.674269	0.811875	1.73383						3.16122	-0.170983	-0.394126	0.9558	1.7375	-0.394126	-0.208409	0.550335					66.1
USA_state	North Dakota	United States	758080	0.75808	0.942	4.24191	13.7	never									2020-03-27	13	5	17.1486	1	1	0.659561	0	5.27649	4	5.27649	1.31912	0.753784	1.31912						2.84192	-0.416181		1.66326	1.66326	0.276966	-0.282649	0.276966					59.9
USA_state	Ohio	United States	11676341	11.6763	0.913	110.332	15.2	never									2020-03-20	557	81	47.7033	1	7	1.44555	1.28465	4.28216	132	11.3049	1.71287	1.61499	2.22672	451	38.6251	0.942076	1.2875	4.28216	3.865	0.368493	0.250486	1.45446	2.42524	0.538168	0.479327	0.800532	3.6539	-0.0596694	0.252705	1.45446	77.9
USA_state	Oklahoma	United States	3940235	3.94023	0.894	22.1785	14	never									2020-03-19	164	30	41.6219	1	7	1.22417	1.01517	5.32963	49	12.4358	1.01517	1.77654	4.06067	136	34.5157	1.01517	1.15052	4.06067	3.72863	0.202266	0.015054	1.67328	2.52058	0.015054	0.57467	1.40135	3.54141	0.015054	0.140217	1.40135	66.2
USA_state	Oregon	United States	4181886	4.18189	0.929	16.8212	16.4	never									2020-03-15	78	13	18.6519	1	8	0.490839	0.35869	2.63039	9	2.15214	0.239127	0.307448	0.71738	53	12.6737	0.239127	0.422457	2.63039	2.92595	-0.71164	-1.0253	0.967133	0.766462	-1.43076	-1.17945	-0.33215	2.53953	-1.43076	-0.861668	0.967133	81
USA_state	Pennsylvania	United States	12800922	12.8009	0.922	110.463	16.3	never									2020-03-18	1614	63	126.085	4	8	3.60242	1.24991	20.7798	184	14.374	1.24991	2.05342	5.31212	841	65.6984	0.976492	2.18995	7.96818	4.83695	1.28161	0.223072	3.03398	2.66542	0.223072	0.719508	1.66999	4.18507	-0.0237886	0.783877	2.07546	78.7
USA_state	Rhode Island	United States	1058287	1.05829	0.92	395.178	15.5	never									2020-03-28	171	43	161.582	1	1	6.46328	3.77969	29.2926	75	70.8692	6.61446	10.1242	29.2926						5.08501	1.86614	1.32964	3.37734	4.26084	1.88926	2.31493	3.37734					90.7
USA_state	South Carolina	United States	5084156	5.08416	0.89	65.3007	16.2	never									2020-03-16	124	16	24.3895	1	10	0.659176	0.393379	3.14703	28	5.50731	0.786758	0.786758	1.18014	97	19.0789	0.393379	0.635963	3.14703	3.19415	-0.416765	-0.932982	1.14646	1.70608	-0.239835	-0.239835	0.16563	2.94858	-0.932982	-0.452615	1.14646	66.3
USA_state	South Dakota	United States	878698	0.878698	0.929	4.47517	15.3	never									2020-03-11	8	1	9.10438	1	1	0.216771	0	2.27609	0	0	0	0	0	6	6.82828	0	0.227609	2.27609	2.20876	-1.52891		0.822461					1.92107		-1.48012	0.822461	56.7
USA_state	Tennessee	United States	6771631	6.77163	0.892	63.4059	14.8	never									2020-03-20	157	36	23.185	1	9	0.702575	0.5907	2.21512	58	8.56514	1.1814	1.22359	2.06745	142	20.9698	0.443025	0.698995	2.21512	3.1435	-0.353004	-0.526448	0.795308	2.1477	0.1667	0.201791	0.726315	3.04309	-0.81413	-0.358112	0.795308	66.4
USA_state	Texas	United States	28628666	28.6287	0.909	42.3133	11.2	never									2020-03-17	533	45	18.6177	2	12	0.519099	0.45409	1.36227	105	3.66765	0.48902	0.52395	0.803391	377	13.1686	0.331835	0.438954	1.29241	2.92411	-0.655661	-0.789459	0.309153	1.29955	-0.715351	-0.646358	-0.218914	2.57784	-1.10312	-0.823361	0.256509	84.7
USA_state	Utah	United States	3153550	3.15355	0.93	14.818	10.4	never									2020-03-22	32	8	10.1473	1	9	0.429623	0.317103	1.58551	10	3.17103	0	0.453004	1.58551	38	12.0499	0.317103	0.401664	1.58551	2.31721	-0.844846	-1.14853	0.460909	1.15406		-0.791854	0.460909	2.48906	-1.14853	-0.91214	0.460909	90.6
USA_state	Vermont	United States	624358	0.624358	0.936	26.1545	18.5	never									2020-03-19	40	16	64.0658	1	1	1.88429	1.60165	6.40658	7	11.2115	1.60165	1.60165	4.80494	35	56.0576	1.60165	1.86859	6.40658	4.15991	0.63355	0.471031	1.85733	2.41694	0.471031	0.471031	1.56964	4.02638	0.471031	0.625182	1.85733	38.9
USA_state	Virginia	United States	8501286	8.50129	0.929	83.1189	14	never									2020-03-14	324	10	38.1119	1	11	1.00739	0.588146	5.05806	46	5.41095	0.823405	0.772992	1.41155	151	17.762	0.235259	0.592067	5.05806	3.64053	0.0073619	-0.53078	1.62098	1.68842	-0.194307	-0.257486	0.344689	2.87706	-1.44707	-0.524135	1.62098	75.5
USA_state	Washington	United States	7523869	7.52387	0.94	43.7129	14	never									2020-02-29	664	37	88.2525	1	5	1.66514	1.3291	5.98097	46	6.11388	0.930372	0.873411	1.59492	198	26.3162	0.731007	0.877208	4.12022	4.4802	0.50991	0.284505	1.78858	1.81056	-0.0721704	-0.135349	0.466826	3.27019	-0.313332	-0.131011	1.41591	84
USA_state	West Virginia	United States	1804291	1.80429	0.872	28.9808	18.4	never									2020-03-30	26	6	14.4101	1	4	0.626526	0.554234	3.32541	12	6.65081	1.10847	0.950116	2.21694						2.66793	-0.467565	-0.590168	1.20159	1.89474	0.102979	-0.0511712	0.796127					48.7
USA_state	Wisconsin	United States	5807406	5.80741	0.928	41.402	15.6	never									2020-03-19	244	27	42.0153	1	7	1.24587	1.11926	3.44388	73	12.5702	1.89413	1.79574	3.44388	208	35.8163	0.774873	1.19388	3.44388	3.73803	0.219837	0.112668	1.2366	2.53133	0.638761	0.585415	1.2366	3.5784	-0.255057	0.177207	1.2366	70.2
USA_state	Wyoming	United States	577601	0.577601	0.932	2.2969	15.7	never									2020-04-13	2		3.4626	1	1	0.384733	0	1.7313											1.24202	-0.955205		0.548872									64.8
USA_state	Puerto Rico	United States	3193354	3.19335	0.845	350.772	18.9	never									2020-03-21	64	15	20.0416	1	10	0.626301	0.469726	2.81835	24	7.51561	0.626301	1.07366	2.81835	62	19.4153	0.626301	0.647177	2.81835	2.99781	-0.467925	-0.755607	1.03615	2.01698	-0.467925	0.0710719	1.03615	2.96606	-0.467925	-0.435135	1.03615	93.8
USA_state	American Samoa	United States	55641	0.055641	0.827	279.042		never										0		0
USA_state	Guam	United States	165718	0.165718	0.901	304.685		never									2020-03-22	5	4	30.1717	1	1	0.973282	0	6.03435	1	6.03435	0	0.86205	6.03435	5	30.1717	0	1.00572	6.03435	3.40691	-0.0270816		1.79747	1.79747		-0.148442	1.79747	3.40691		0.00570826	1.79747
USA_state	Northern Mariana Islands	United States	55194	0.055194	0.875	119.055		never									2020-04-01	2	2	36.2358	1	1	1.72552	0	18.1179	0	0	0	0	0						3.59005	0.545526		2.8969
USA_state	Virgin Islands (U.S.)	United States	106405	0.106405	0.894	306.554		never									2020-04-05	3	3	28.1942	1	1	1.65848	0	9.39805											3.33911	0.505902		2.2405
Data by April 22, 2020.

## Sheet: Americas
Territory/COVID-Deaths	2020-01-22	2020-01-23	2020-01-24	2020-01-25	2020-01-26	2020-01-27	2020-01-28	2020-01-29	2020-01-30	2020-01-31	2020-02-01	2020-02-02	2020-02-03	2020-02-04	2020-02-05	2020-02-06	2020-02-07	2020-02-08	2020-02-09	2020-02-10	2020-02-11	2020-02-12	2020-02-13	2020-02-14	2020-02-15	2020-02-16	2020-02-17	2020-02-18	2020-02-19	2020-02-20	2020-02-21	2020-02-22	2020-02-23	2020-02-24	2020-02-25	2020-02-26	2020-02-27	2020-02-28	2020-02-29	2020-03-01	2020-03-02	2020-03-03	2020-03-04	2020-03-05	2020-03-06	2020-03-07	2020-03-08	2020-03-09	2020-03-10
Quebec	0	0	0	0	0	0	0	0	0	0	0	0	0	0	0	0	0	0	0	0	0	0	0	0	0	0	0	0	0	0	0	0	0	0	0	0	0	0	0	0	0	0	0	0	0	0	0	0	0
Louisiana	0	0	0	0	0	0	0	0	0	0	0	0	0	0	0	0	0	0	0	0	0	0	0	0	0	0	0	0	0	0	0	0	0	0	0	0	0	0	0	0	0	0	0	0	0	0	0	0	0
Alabama	0	0	0	0	0	0	0	0	0	0	0	0	0	0	0	0	0	0	0	0	0	0	0	0	0	0	0	0	0	0	0	0	0	0	0	0	0	0	0	0	0	0	0	0	0	0	0	0	0
Florida	0	0	0	0	0	0	0	0	0	0	0	0	0	0	0	0	0	0	0	0	0	0	0	0	0	0	0	0	0	0	0	0	0	0	0	0	0	0	0	0	0	0	0	0	0	0	0	0	0
Illinois	0	0	0	0	0	0	0	0	0	0	0	0	0	0	0	0	0	0	0	0	0	0	0	0	0	0	0	0	0	0	0	0	0	0	0	0	0	0	0	0	0	0	0	0	0	0	0	0	0
NY_State	0	0	0	0	0	0	0	0	0	0	0	0	0	0	0	0	0	0	0	0	0	0	0	0	0	0	0	0	0	0	0	0	0	0	0	0	0	0	0	0	0	0	0	0	0	0	0	0	0
SaoPaulo_State	0	0	0	0	0	0	0	0	0	0	0	0	0	0	0	0	0	0	0	0	0	0	0	0	0	0	0	0	0	0	0	0	0	0	0	0	0	0	0	0	0	0	0	0	0	0	0	0	0
RiodeJaneiro_State	0	0	0	0	0	0	0	0	0	0	0	0	0	0	0	0	0	0	0	0	0	0	0	0	0	0	0	0	0	0	0	0	0	0	0	0	0	0	0	0	0	0	0	0	0	0	0	0	0
Pernambuco_St	0	0	0	0	0	0	0	0	0	0	0	0	0	0	0	0	0	0	0	0	0	0	0	0	0	0	0	0	0	0	0	0	0	0	0	0	0	0	0	0	0	0	0	0	0	0	0	0	0
Mexico_City_DF	0	0	0	0	0	0	0	0	0	0	0	0	0	0	0	0	0	0	0	0	0	0	0	0	0	0	0	0	0	0	0	0	0	0	0	0	0	0	0	0	0	0	0	0	0	0	0	0	0
DF+ Mexico_ST	0	0	0	0	0	0	0	0	0	0	0	0	0	0	0	0	0	0	0	0	0	0	0	0	0	0	0	0	0	0	0	0	0	0	0	0	0	0	0	0	0	0	0	0	0	0	0	0	0
Data by April 19, 2020
[truncated: 40 more columns]

## Sheet: Germany
States*	Deaths/ Million	Pop/Km2	East-West
Bavaria	72.9	185	West
North Rhine-Westphalia	33.8	526	West
Baden-Württemberg	69.3	310	West
Lower Saxony	28.1	168	West
Hesse	27.6	297	West
Rhineland-Palatinate	18.8	206	West
Saarland	58.6	386	West
Schleswig-Holstein	18.6	183	West
Brandenburg	16.7	85	East
Thuringia	17.7	133	East
Saxony-Anhalt	11.8	108	East
Mecklenburg-Vorpommern	6.8	69	East
Saxony	17.9	221	East
*City-States of Hamburg, Berlin and Bremen not included. Data by April 14, 2020.

## Sheet: BCG Index
Country	BCG vaccine start	BCG vaccine end	BCG vaccine Total years	Age oldest vaccinated	Age youngest vaccinated	BCG Index	BCG Index. 0 to 1	BCG Coverage	Corrected BCG Index	Corrected BCG Index 0 to 1	COVID-19 deaths per million	Log COVID-19 deaths per million
Belgium	0	0	0	0	0	0	0	0	0	0	341.707	2.53365
Italy	0	0	0	0	0	0	0	0	0	0	338.649	2.52975
Netherlands	0	0	0	0	0	0	0	0	0	0	164.413	2.21594
Switzerland	1960	1987	27	60	33	1620	0.191399	0.21	340.2	0.0411058	133.622	2.12588
Armenia	1998	current	22	22	0	484	0.0571834	0.925517	447.95	0.0541251	4.74291	0.676045
Sweden	1940	1975	35	80	45	2800	0.330813	0.170256	476.718	0.057601	90.2469	1.95543
Spain	1965	1981	16	55	39	880	0.10397	1	880	0.106329	380.021	2.57981
Germany	1961	1998	37	59	22	2183	0.257916	1	2183	0.263768	38.5154	1.58563
Austria	1952	1990	38	68	30	2584	0.305293	0.9	2325.6	0.280998	41.5958	1.61905
Portugal	1965	current	55	55	0	3025	0.357396	0.803333	2430.08	0.293623	52.0339	1.71629
Denmark	1946	1986	40	74	34	2960	0.349716	0.9	2664	0.321886	49.1596	1.69161
Turkey	1952	current	68	68	0	4624	0.546314	0.726098	3357.48	0.405678	15.7435	1.1971
Czechia	1953	2010	57	67	10	3819	0.451205	0.978333	3736.25	0.451445	13.4579	1.12898
Slovakia	1953	2012	59	67	8	3953	0.467037	0.956957	3782.85	0.457075	0.367174	-0.435128
Poland	1955	current	65	65	0	4225	0.499173	0.942791	3983.29	0.481294	6.45101	0.809628
Ireland	1950	current	70	70	0	4900	0.578922	0.834118	4087.18	0.493846	75.2034	1.87624
Slovenia	1947	2005	58	73	15	4234	0.500236	0.965714	4088.83	0.494047	26.6038	1.42494
Norway	1947	2009	62	73	11	4526	0.534735	0.928182	4200.95	0.507594	25.2148	1.40166
Bosnia and Herzegovina	1950	current	70	70	0	4900	0.578922	0.860769	4217.77	0.509626	11.7331	1.06941
Hungary	1953	current	67	67	0	4489	0.530364	0.99	4444.11	0.536974	11.158	1.04759
Serbia	1949	current	71	71	0	5041	0.595581	0.896389	4518.7	0.545986	12.174	1.08543
Bulgaria	1951	current	69	69	0	4761	0.5625	0.98	4665.78	0.563758	4.55567	0.658552
North Macedonia	1950	current	70	70	0	4900	0.578922	0.9528	4668.72	0.564113	18.2433	1.2611
Belarus	1950	current	70	70	0	4900	0.578922	0.966286	4734.8	0.572098	3.05733	0.485343
Finland	1941	2006	65	79	14	5135	0.606687	0.963077	4945.4	0.597544	10.6922	1.02907
Croatia	1948	current	72	72	0	5184	0.612476	0.980323	5081.99	0.614048	6.11337	0.78628
Ukraine	1945	current	75	75	0	5625	0.664579	0.92	5175	0.625286	2.08415	0.318929
Russian Federation	1945	current	75	75	0	5625	0.664579	0.941515	5296.02	0.639909	1.02438	0.0104598
Lithuania	1945	current	75	75	0	5625	0.664579	0.973333	5475	0.661535	8.60359	0.93468
Kyrgyzstan	1945	current	75	75	0	5625	0.664579	0.974828	5483.41	0.66255	0.791665	-0.101458
Estonia	1945	current	75	75	0	5625	0.664579	0.975116	5485.03	0.662746	21.1979	1.32629
Latvia	1940	current	80	80	0	6400	0.756144	0.955517	6115.31	0.738902	2.59532	0.414192
Uzbekistan	1937	current	83	83	0	6889	0.813918	0.97	6682.33	0.807414	0.121376	-0.915867
Romania	1928	current	92	92	0	8464	1	0.977812	8276.2	0.999999	16.9971	1.23037
Data by April 14, 2020

## Sheet: BCG Index Similar Countries
Country	BCG vaccine start	BCG vaccine end	BCG vaccine Total years	Age oldest vaccinated	Age youngest vaccinated	BCG Index	BCG Index 0-1	BCG Coverage	Corrected BCG Index	total deaths per million 1 month
Italy	0	0	0	0	0	0	0	0	0	79.8553
Netherlands	0	0	0	0	0	0	0	0	0	96.1025
Switzerland	1960	1987	27	60	33	1620	0.288	0.21	0.06048	69.4216
Sweden	1940	1975	35	80	45	2800	0.497778	0.170256	0.0847499	77.9346
Germany	1961	1998	37	59	22	2183	0.388089	0.99	0.384208	24.3168
Portugal	1965	2016	51	55	0	2805	0.498667	0.803333	0.400596	58.247
Denmark	1946	1986	40	74	34	2960	0.526222	0.9	0.4736	47.121
Poland	1955	current	65	65	0	4225	0.751111	0.942791	0.708141	4.76632
Norway	1947	2009	62	73	11	4526	0.804622	0.928182	0.746836	24.0968
Hungary	1953	current	67	67	0	4489	0.798044	0.99	0.790064	11.1502
Bulgaria	1951	current	69	69	0	4761	0.8464	0.98	0.829472	3.41637
Finland	1941	2006	65	79	14	5135	0.912889	0.963077	0.879182	17.4055
Ukraine	1945	current	75	75	0	5625	1	0.92	0.92	1.63595
Lithuania	1945	current	75	75	0	5625	1	0.973333	0.973333	12.4933
Data of countries with similar social values, and COVID-19 data the first month of mortality reports.

## Sheet: Metadata
Variable Name	Type	Source	Variable	Notes
country	Identifier	Shape File (World Map)	Sample	Country or Territory, used to include or exlude US states in the analysis.
ISO3	Identifier	Shape File (World Map)	Sample	Country or Territory identificator
region	Categorical	World Bank	Counfunding	For regional analyses, gruping countries or territories geographically
population_2018	Continuous	World Bank	Counfunding
population_density_2018	Continuous	World Bank	Counfunding
urban_percentage_2018	Continuous	World Bank	Counfunding
HDI_2018	Continuous	United Nations	Counfunding	Human development index
ages_65_up	Continuous	World Bank	Counfunding
first_covid19_case_date	Continuous	John Hopkins GitHub	Counfunding	Start of the epidemic by country or territory
first_covid19_death_date	Continuous	John Hopkins GitHub	Counfunding	Start of the mortality by country or territory
covid19_deaths	Continuous	John Hopkins GitHub		Total deaths by April 23/2020
BCG_policy	Categorical	http://www.bcgatlas.org/	Independent
BCG_vaccine_start	Continuous	http://www.bcgatlas.org/	Independent	Data from Ecuador from https://www.paho.org/ecu/index.php?option=com_docman&view=download&category_slug=inmunizaciones&alias=673-evaluacion-de-la-estrategia-nacional-de-inmunizaciones-ecuador-2017&Itemid=599; Egypt https://www.ncbi.nlm.nih.gov/pubmed/592457; Irak https://pdf.usaid.gov/pdf_docs/PA00KD56.pdf; Honduras http://www.bvs.hn/php/level.php?lang=es&component=59&item=17; Kenya https://biote…
BCG_vaccine_end	Continuous	http://www.bcgatlas.org/	Independent
BCG_vaccine_years_range	Continuous	http://www.bcgatlas.org/	Independent	Duration of BCG vaccination in the country. Used to estimate the period of deployment of the vaccine: Start vs. Ending of national vaccination program.
BCG_vaccine_years_range_start	Continuous	http://www.bcgatlas.org/	Independent	Duration of BCG vaccination in the country since the start of deployment of the vaccine until 2020. Used to estimate the age of the first vaccinated
BCG_mean_coverage_end	Continuous	WHO	Independent	Summary statistics of % of de annual vaccination coverage since 1980
BCG_median_coverage_end	Continuous	WHO	Independent	Summary statistics of % of de annual vaccinarion coverage since 1980
median_daily_death_per_million	Continuous	John Hopkins GitHub	Dependent	Summary statistics of deaths per million from first dead to date.
mean_daily_death_per_million	Continuous	John Hopkins GitHub	Dependent	Summary statistics of deaths per million from first dead to date.
max_daily_death_per_million	Continuous	John Hopkins GitHub	Dependent	Summary statistics of deaths per million since first dead to date.
days_deaths_reached_0.1	Continuous	John Hopkins GitHub	Dependent	Days from first mortality until 0.1 deaths per Million were reported
deaths_week_3	Continuous	John Hopkins GitHub	Dependent	COVID-19 deaths during week #3 of the epidemic of each territory
total_deaths_week_3_per_million	Continuous	John Hopkins GitHub	Dependent	COVID-19 deaths during week #3 of the epidemic of each territory corrected per the population of the territory
median_daily_deaths_per_million_week_3	Continuous	John Hopkins GitHub	Dependent
mean_daily_deaths_per_million_week_3	Continuous	John Hopkins GitHub	Dependent
max_daily_deaths_per_million_week_3	Continuous	John Hopkins GitHub	Dependent
deaths_month_1	Continuous	John Hopkins GitHub	Dependent
total_deaths_month_1_per_million	Continuous	John Hopkins GitHub	Dependent
median_daily_deaths_per_million_month_1	Continuous	John Hopkins GitHub	Dependent
mean_daily_deaths_per_million_month_1	Continuous	John Hopkins GitHub	Dependent
max_daily_deaths_per_million_month_1	Continuous	John Hopkins GitHub	Dependent
log_total_deaths_per_million	Continuous	John Hopkins GitHub	Dependent
log_mean_daily_deaths_per_million	Continuous	John Hopkins GitHub	Dependent
log_median_daily_deaths_per_million	Continuous	John Hopkins GitHub	Dependent
log_max_daily_deaths_per_million	Continuous	John Hopkins GitHub	Dependent
log_total_deaths_week_3_per_million	Continuous	John Hopkins GitHub	Dependent
log_median_daily_deaths_per_million_week_3	Continuous	John Hopkins GitHub	Dependent
log_mean_daily_deaths_per_million_week_3	Continuous	John Hopkins GitHub	Dependent
log_max_daily_deaths_per_million_week_3	Continuous	John Hopkins GitHub	Dependent
log_total_deaths_month_1_per_million	Continuous	John Hopkins GitHub	Dependent
log_median_daily_deaths_per_million_month_1	Continuous	John Hopkins GitHub	Dependent
log_mean_daily_deaths_per_million_month_1	Continuous	John Hopkins GitHub	Dependent
log_max_daily_deaths_per_million_month_1	Continuous	John Hopkins GitHub	Dependent
Data for Germany	Continuous	https://www.rki.de/DE/Content/InfAZ/N/Neuartiges_Coronavirus/Situationsberichte/2020-04-15-en.pdf	Dependent	Robert Koch Institute (2020) Coronavirus Disease 2019 (COVID-19) Daily Situation Report.
